# Supplementary material for: Prenatal BRCA1 epimutations contribute significantly to triple-negative breast cancer development
Source: Genome Med. 2023 Dec 6;15:104. doi: 10.1186/s13073-023-01262-8 (PMC10698991; doi:10.1186/s13073-023-01262-8)
Supplement: Supplementary file 2 — Additional file 2. Contains summary data underlying results for cancer patients. [file 13073_2023_1262_MOESM2_ESM.txt]

# library.name	Unique sample ID
# family.id	Family ID
# pregnancy.id	Pregnancy ID
# role	Sample class
# age	Age
# sex	Seq
# premature	Born prematurely (before 36 weeks of gestation)
# BRCA1.epi-ampl-VEF	Average frequency of hypermethylated BRCA1 epialleles within CpGs 14-34 (GRCh38 chr17:43125171–43125640)
# rs799905.geno	SNP rs799905 genotype
# rs799905.FE	Fold enrichment of DNA methylation on rs799905 alleles: Inf = exclusive methylation of REF allele; 0 = exclusive methylation of ALT allele; 1 = equal methylation of both ALT and REF alleles
#
library.name	family.id	pregnancy.id	role	age	sex	premature	BRCA1.epi-ampl-VEF	rs799905.geno	rs799905.FE
child0001	family0001	preg0001	newborn	0	female	FALSE	0.000697745410143474	HET	0
child0002	family0002	preg0002	newborn	0	female	TRUE	0		
child0003	family0003	preg0003	newborn	0	female	FALSE	0		
child0004	family0004	preg0004	newborn	0	female	FALSE	0		
child0005	family0005	preg0005	newborn	0	female	FALSE	0		
child0006	family0006	preg0006	newborn	0	female	TRUE	0		
child0007	family0007	preg0007	newborn	0	female	FALSE	0		
child0008	family0008	preg0008	newborn	0	female	FALSE	0		
child0009	family0009	preg0009	newborn	0	female	TRUE	0		
child0010	family0010	preg0010	newborn	0	female	TRUE	0		
child0011	family0011	preg0011	newborn	0	female	FALSE	1.39E-05		
child0012	family0012	preg0012	newborn	0	female	TRUE	0		
child0013	family0013	preg0013	newborn	0	female	TRUE	0		
child0014	family0014	preg0014	newborn	0	female	FALSE	1.27E-05		
child0015	family0015	preg0015	newborn	0	female	TRUE	0		
child0016	family0016	preg0016	newborn	0	female	FALSE	0		
child0017	family0017	preg0017	newborn	0	female	FALSE	0		
child0018	family0018	preg0018	newborn	0	female	FALSE	0		
child0019	family0019	preg0019	newborn	0	male	TRUE	0		
child0020	family0020	preg0020	newborn	0	female	TRUE	0		
child0021	family0021	preg0021	newborn	0	female	TRUE	0		
child0022	family0022	preg0022	newborn	0	female	FALSE	0		
child0023	family0023	preg0023	newborn	0	female	TRUE	0		
child0024	family0023	preg0023	newborn	0	female	TRUE	0		
child0025	family0024	preg0024	newborn	0	female	FALSE	1.23E-05		
child0026	family0025	preg0025	newborn	0	female	FALSE	1.18E-05		
child0027	family0026	preg0026	newborn	0	female	FALSE	0		
child0028	family0027	preg0027	newborn	0	female	FALSE	0		
child0029	family0028	preg0028	newborn	0	female	FALSE	1.40E-05		
child0030	family0029	preg0029	newborn	0	female	TRUE	0		
child0031	family0030	preg0030	newborn	0	female	FALSE	0		
child0032	family0031	preg0031	newborn	0	male	TRUE	0		
child0033	family0032	preg0032	newborn	0	female	FALSE	0		
child0034	family0033	preg0033	newborn	0	female	TRUE	0		
child0035	family0034	preg0034	newborn	0	male	TRUE	0		
child0036	family0035	preg0035	newborn	0	female	TRUE	0		
child0037	family0036	preg0036	newborn	0	male	TRUE	0		
child0038	family0037	preg0037	newborn	0	female	FALSE	0		
child0039	family0038	preg0038	newborn	0	female	FALSE	0		
child0040	family0039	preg0039	newborn	0	female	FALSE	0.000189209644285869	HET	0
child0041	family0040	preg0040	newborn	0	female	FALSE	0		
child0042	family0041	preg0041	newborn	0	female	FALSE	0		
child0043	family0041	preg0042	newborn	0	female	FALSE	0		
child0044	family0042	preg0043	newborn	0	female	FALSE	0.000591978688767205	REF	Inf
child0045	family0043	preg0044	newborn	0	female	FALSE	0		
child0046	family0044	preg0045	newborn	0	female	FALSE	1.37E-05		
child0047	family0045	preg0046	newborn	0	female	TRUE	0		
child0048	family0046	preg0047	newborn	0	female	FALSE	0		
child0049	family0047	preg0048	newborn	0	female	FALSE	0		
child0050	family0048	preg0049	newborn	0	male	TRUE	0		
child0051	family0049	preg0050	newborn	0	female	FALSE	0		
child0052	family0050	preg0051	newborn	0	female	TRUE	0		
child0053	family0051	preg0052	newborn	0	female	TRUE	0		
child0054	family0052	preg0053	newborn	0	female	TRUE	0		
child0055	family0053	preg0054	newborn	0	female	FALSE	0		
child0056	family0054	preg0055	newborn	0	female	FALSE	0		
child0057	family0055	preg0056	newborn	0	female	FALSE	0		
child0058	family0056	preg0057	newborn	0	female	TRUE	0		
child0059	family0057	preg0058	newborn	0	female	TRUE	0		
child0060	family0058	preg0059	newborn	0	female	FALSE	0		
child0061	family0059	preg0060	newborn	0	male	TRUE	0		
child0062	family0060	preg0061	newborn	0	female	FALSE	0.00904014889657006	REF	Inf
child0063	family0061	preg0062	newborn	0	male	TRUE	1.22E-05		
child0064	family0062	preg0063	newborn	0	female	FALSE	0		
child0065	family0063	preg0064	newborn	0	female	FALSE	1.20E-05		
child0066	family0064	preg0065	newborn	0	male	TRUE	0		
child0067	family0065	preg0066	newborn	0	female	TRUE	0		
child0068	family0066	preg0067	newborn	0	male	TRUE	0		
child0069	family0067	preg0068	newborn	0	female	FALSE	0		
child0070	family0068	preg0069	newborn	0	female	FALSE	1.40E-05		
child0071	family0069	preg0070	newborn	0	female	TRUE	0		
child0072	family0070	preg0071	newborn	0	female	TRUE	0		
child0073	family0071	preg0072	newborn	0	female	TRUE	0		
child0074	family0072	preg0073	newborn	0	male	TRUE	0		
child0075	family0073	preg0074	newborn	0	female	FALSE	0		
child0076	family0074	preg0075	newborn	0	female	FALSE	0		
child0077	family0075	preg0076	newborn	0	female	FALSE	0.0022038567493113	REF	Inf
child0078	family0076	preg0077	newborn	0	female	FALSE	0		
child0079	family0077	preg0078	newborn	0	female	FALSE	0		
child0080	family0078	preg0079	newborn	0	female	TRUE	0		
child0081	family0079	preg0080	newborn	0	female	FALSE	0		
child0082	family0080	preg0081	newborn	0	male	TRUE	0.0218322542958672	REF	0.849215131767695
child0083	family0081	preg0082	newborn	0	female	FALSE	0		
child0084	family0082	preg0083	newborn	0	female	FALSE	1.38E-05		
child0085	family0083	preg0084	newborn	0	female	FALSE	0		
child0086	family0084	preg0085	newborn	0	female	TRUE	0		
child0087	family0085	preg0086	newborn	0	female	TRUE	0		
child0088	family0086	preg0087	newborn	0	female	TRUE	0		
child0089	family0087	preg0088	newborn	0	female	TRUE	0		
child0090	family0088	preg0089	newborn	0	male	TRUE	0		
child0091	family0088	preg0089	newborn	0	male	TRUE	0		
child0092	family0089	preg0090	newborn	0	female	FALSE	0		
child0093	family0090	preg0091	newborn	0	female	FALSE	0		
child0094	family0091	preg0092	newborn	0	female	FALSE	0		
child0095	family0092	preg0093	newborn	0	female	FALSE	0		
child0096	family0093	preg0094	newborn	0	female	TRUE	0.0090888968818305	REF	0.951852017736373
child0097	family0094	preg0095	newborn	0	female	FALSE	0		
child0098	family0095	preg0096	newborn	0	female	FALSE	0		
child0099	family0096	preg0097	newborn	0	female	TRUE	0		
child0100	family0097	preg0098	newborn	0	female	FALSE	0		
child0101	family0098	preg0099	newborn	0	female	TRUE	0.00904043011294243		
child0102	family0099	preg0100	newborn	0	female	FALSE	0		
child0103	family0100	preg0101	newborn	0	female	TRUE	0		
child0104	family0101	preg0102	newborn	0	female	TRUE	0		
child0105	family0102	preg0103	newborn	0	female	FALSE	0		
child0106	family0103	preg0104	newborn	0	female	FALSE	0		
child0107	family0104	preg0105	newborn	0	female	TRUE	1.14E-05		
child0108	family0105	preg0106	newborn	0	female	FALSE	7.66E-05		
child0109	family0106	preg0107	newborn	0	female	FALSE	0		
child0110	family0107	preg0108	newborn	0	female	FALSE	0		
child0111	family0108	preg0109	newborn	0	female	FALSE	0		
child0112	family0109	preg0110	newborn	0	female	FALSE	0		
child0113	family0110	preg0111	newborn	0	female	FALSE	0		
child0114	family0111	preg0112	newborn	0	female	FALSE	0		
child0115	family0112	preg0113	newborn	0	female	TRUE	0		
child0116	family0113	preg0114	newborn	0	female	FALSE	0		
child0117	family0114	preg0115	newborn	0	female	FALSE	0		
child0118	family0115	preg0116	newborn	0	female	FALSE	0		
child0119	family0116	preg0117	newborn	0	female	FALSE	0		
child0120	family0117	preg0118	newborn	0	female	FALSE	0		
child0121	family0118	preg0119	newborn	0	female	TRUE	0.00423163216040442	ALT	0
child0122	family0119	preg0120	newborn	0	female	TRUE	0		
child0123	family0120	preg0121	newborn	0	female	FALSE	1.39E-05		
child0124	family0121	preg0122	newborn	0	female	FALSE	0		
child0125	family0122	preg0123	newborn	0	female	FALSE	0		
child0126	family0123	preg0124	newborn	0	male	TRUE	0		
child0127	family0124	preg0125	newborn	0	female	TRUE	0		
child0128	family0125	preg0126	newborn	0	male	TRUE	0		
child0129	family0125	preg0126	newborn	0	female	TRUE	1.24E-05		
child0130	family0126	preg0127	newborn	0	female	FALSE	0		
child0131	family0127	preg0128	newborn	0	female	FALSE	0		
child0132	family0128	preg0129	newborn	0	female	TRUE	0		
child0133	family0129	preg0130	newborn	0	male	TRUE	0		
child0134	family0130	preg0131	newborn	0	female	FALSE	0		
child0135	family0131	preg0132	newborn	0	female	FALSE	0		
child0136	family0132	preg0133	newborn	0	female	FALSE	0.00416451597766411	ALT	0
child0137	family0133	preg0134	newborn	0	female	FALSE	0		
child0138	family0134	preg0135	newborn	0	female	TRUE	0		
child0139	family0135	preg0136	newborn	0	female	TRUE	0		
child0140	family0136	preg0137	newborn	0	female	TRUE	0		
child0141	family0137	preg0138	newborn	0	female	FALSE	0		
child0142	family0138	preg0139	newborn	0	female	TRUE	0		
child0143	family0139	preg0140	newborn	0	female	TRUE	0		
child0144	family0140	preg0141	newborn	0	female	FALSE	0		
child0145	family0141	preg0142	newborn	0	female	FALSE	0.00901833872707659	ALT	0.897817146472635
child0146	family0142	preg0143	newborn	0	female	FALSE	0		
child0147	family0143	preg0144	newborn	0	female	TRUE	0		
child0148	family0144	preg0145	newborn	0	female	FALSE	0		
child0149	family0145	preg0146	newborn	0	female	FALSE	0		
child0150	family0146	preg0147	newborn	0	female	TRUE	0		
child0151	family0147	preg0148	newborn	0	female	TRUE	0		
child0152	family0148	preg0149	newborn	0	female	TRUE	0		
child0153	family0149	preg0150	newborn	0	female	FALSE	0.0022883295194508		
child0154	family0150	preg0151	newborn	0	female	FALSE	0.00740941315478535	HET	0
child0155	family0151	preg0152	newborn	0	female	TRUE	0		
child0156	family0152	preg0153	newborn	0	female	TRUE	0		
child0157	family0153	preg0154	newborn	0	female	FALSE	0		
child0158	family0154	preg0155	newborn	0	female	FALSE	0.00099908534440301	HET	Inf
child0159	family0155	preg0156	newborn	0	female	FALSE	0		
child0160	family0156	preg0157	newborn	0	male	TRUE	0		
child0161	family0157	preg0158	newborn	0	female	TRUE	1.54E-05		
child0162	family0158	preg0159	newborn	0	female	FALSE	0		
child0163	family0159	preg0160	newborn	0	female	TRUE	0.0037820827438866		
child0164	family0160	preg0161	newborn	0	female	FALSE	1.46E-05		
child0165	family0161	preg0162	newborn	0	female	TRUE	0.000748039620305407	HET	0
child0166	family0162	preg0163	newborn	0	female	FALSE	5.72E-05		
child0167	family0163	preg0164	newborn	0	female	TRUE	0		
child0168	family0164	preg0165	newborn	0	female	TRUE	0		
child0169	family0165	preg0166	newborn	0	female	FALSE	0		
child0170	family0166	preg0167	newborn	0	female	TRUE	0		
child0171	family0167	preg0168	newborn	0	female	TRUE	1.20E-05		
child0172	family0168	preg0169	newborn	0	female	FALSE	0		
child0173	family0169	preg0170	newborn	0	female	FALSE	0.0223876099795107	HET	107.397936726272
child0174	family0170	preg0171	newborn	0	female	FALSE	0		
child0175	family0171	preg0172	newborn	0	male	TRUE	0		
child0176	family0172	preg0173	newborn	0	female	TRUE	0.00637483429899164		
child0177	family0173	preg0174	newborn	0	male	TRUE	0		
child0178	family0174	preg0175	newborn	0	female	FALSE	0		
child0179	family0175	preg0176	newborn	0	female	FALSE	0		
child0180	family0176	preg0177	newborn	0	female	FALSE	0		
child0181	family0177	preg0178	newborn	0	female	FALSE	0		
child0182	family0178	preg0179	newborn	0	female	FALSE	1.45E-05		
child0183	family0179	preg0180	newborn	0	female	FALSE	0		
child0184	family0180	preg0181	newborn	0	female	TRUE	0		
child0185	family0181	preg0182	newborn	0	male	TRUE	0		
child0186	family0182	preg0183	newborn	0	female	FALSE	0		
child0187	family0183	preg0184	newborn	0	female	FALSE	0		
child0188	family0184	preg0185	newborn	0	male	TRUE	0		
child0189	family0184	preg0185	newborn	0	female	TRUE	1.30E-05		
child0190	family0185	preg0186	newborn	0	female	FALSE	0.00430612104064592	REF	Inf
child0191	family0186	preg0187	newborn	0	female	FALSE	0		
child0192	family0187	preg0188	newborn	0	female	TRUE	0		
child0193	family0188	preg0189	newborn	0	female	FALSE	0		
child0194	family0189	preg0190	newborn	0	female	TRUE	1.68E-05		
child0195	family0190	preg0191	newborn	0	female	FALSE	0		
child0196	family0191	preg0192	newborn	0	female	TRUE	0		
child0197	family0192	preg0193	newborn	0	male	TRUE	0		
child0198	family0193	preg0194	newborn	0	female	FALSE	0		
child0199	family0194	preg0195	newborn	0	female	FALSE	0.00455068198399842	REF	Inf
child0200	family0195	preg0196	newborn	0	female	TRUE	0		
child0201	family0196	preg0197	newborn	0	female	FALSE	0.0158121768053426	HET	0.0228843307144994
child0202	family0197	preg0198	newborn	0	female	FALSE	0		
child0203	family0198	preg0199	newborn	0	female	FALSE	0		
child0204	family0199	preg0200	newborn	0	female	TRUE	0		
child0205	family0200	preg0201	newborn	0	female	FALSE	0		
child0206	family0201	preg0202	newborn	0	male	TRUE	0		
child0207	family0202	preg0203	newborn	0	female	FALSE	0		
child0208	family0203	preg0204	newborn	0	female	TRUE	0		
child0209	family0204	preg0205	newborn	0	female	TRUE	0		
child0210	family0205	preg0206	newborn	0	female	FALSE	0		
child0211	family0206	preg0207	newborn	0	female	FALSE	0.000286752055056395	REF	
child0212	family0207	preg0208	newborn	0	male	TRUE	0		
child0213	family0207	preg0208	newborn	0	female	TRUE	0		
child0214	family0208	preg0209	newborn	0	female	TRUE	0		
child0215	family0209	preg0210	newborn	0	female	TRUE	0		
child0216	family0210	preg0211	newborn	0	female	TRUE	0		
child0217	family0211	preg0212	newborn	0	female	FALSE	0		
child0218	family0212	preg0213	newborn	0	female	FALSE	0		
child0219	family0213	preg0214	newborn	0	female	FALSE	1.56E-05		
child0220	family0214	preg0215	newborn	0	female	FALSE	0		
child0221	family0215	preg0216	newborn	0	female	TRUE	0		
child0222	family0216	preg0217	newborn	0	female	FALSE	2.49E-05		
child0223	family0217	preg0218	newborn	0	female	FALSE	0		
child0224	family0218	preg0219	newborn	0	male	TRUE	0		
child0225	family0219	preg0220	newborn	0	female	FALSE	0		
child0226	family0220	preg0221	newborn	0	female	FALSE	0		
child0227	family0221	preg0222	newborn	0	female	FALSE	0		
child0228	family0222	preg0223	newborn	0	female	FALSE	0		
child0229	family0223	preg0224	newborn	0	female	FALSE	1.27E-05		
child0230	family0224	preg0225	newborn	0	female	FALSE	0		
child0231	family0225	preg0226	newborn	0	female	FALSE	0		
child0232	family0226	preg0227	newborn	0	male	TRUE	0		
child0233	family0227	preg0228	newborn	0	male	TRUE	0		
child0234	family0228	preg0229	newborn	0	female	TRUE	0		
child0235	family0229	preg0230	newborn	0	male	TRUE	0		
child0236	family0230	preg0231	newborn	0	female	FALSE	0.000385475291033845	HET	
child0237	family0231	preg0232	newborn	0	female	FALSE	0		
child0238	family0232	preg0233	newborn	0	male	TRUE	0		
child0239	family0233	preg0234	newborn	0	female	FALSE	0		
child0240	family0234	preg0235	newborn	0	female	TRUE	0		
child0241	family0235	preg0236	newborn	0	female	FALSE	1.73E-05		
child0242	family0236	preg0237	newborn	0	female	FALSE	0		
child0243	family0237	preg0238	newborn	0	female	TRUE	0		
child0244	family0238	preg0239	newborn	0	female	FALSE	0.00397972914936868	REF	Inf
child0245	family0239	preg0240	newborn	0	female	FALSE	0		
child0246	family0240	preg0241	newborn	0	female	TRUE	0		
child0247	family0241	preg0242	newborn	0	female	TRUE	0		
child0248	family0242	preg0243	newborn	0	female	TRUE	0		
child0249	family0243	preg0244	newborn	0	female	TRUE	1.38E-05		
child0250	family0244	preg0245	newborn	0	female	FALSE	0		
child0251	family0245	preg0246	newborn	0	female	TRUE	0		
child0252	family0246	preg0247	newborn	0	female	TRUE	1.16E-05		
child0253	family0247	preg0248	newborn	0	female	TRUE	1.40E-05		
child0254	family0248	preg0249	newborn	0	female	FALSE	1.32E-05		
child0255	family0249	preg0250	newborn	0	female	FALSE	0		
child0256	family0250	preg0251	newborn	0	female	FALSE	0		
child0257	family0251	preg0252	newborn	0	female	TRUE	0		
child0258	family0252	preg0253	newborn	0	female	TRUE	0		
child0259	family0253	preg0254	newborn	0	male	TRUE	2.42E-05		
child0260	family0253	preg0254	newborn	0	female	TRUE	0.00462351387054161	HET	0.0153995973615801
child0261	family0254	preg0255	newborn	0	female	TRUE	0		
child0262	family0255	preg0256	newborn	0	female	FALSE	0		
child0263	family0256	preg0257	newborn	0	female	TRUE	0		
child0264	family0257	preg0258	newborn	0	female	FALSE	0		
child0265	family0258	preg0259	newborn	0	female	FALSE	0		
child0266	family0259	preg0260	newborn	0	female	FALSE	0		
child0267	family0260	preg0261	newborn	0	female	FALSE	0		
child0268	family0261	preg0262	newborn	0	female	FALSE	0		
child0269	family0262	preg0263	newborn	0	male	TRUE	0.0136521254152623	ALT	0
child0270	family0263	preg0264	newborn	0	female	TRUE	1.59E-05		
child0271	family0264	preg0265	newborn	0	female	FALSE	0		
child0272	family0265	preg0266	newborn	0	female	FALSE	0		
child0273	family0266	preg0267	newborn	0	female	TRUE	1.52E-05		
child0274	family0267	preg0268	newborn	0	male	TRUE	0		
child0275	family0268	preg0269	newborn	0	female	TRUE	1.39E-05		
child0276	family0269	preg0270	newborn	0	male	TRUE	0		
child0277	family0270	preg0271	newborn	0	female	FALSE	0		
child0278	family0271	preg0272	newborn	0	female	FALSE	0		
child0279	family0272	preg0273	newborn	0	female	TRUE	0		
child0280	family0273	preg0274	newborn	0	female	FALSE	1.27E-05		
child0281	family0274	preg0275	newborn	0	male	TRUE	0		
child0282	family0275	preg0276	newborn	0	female	FALSE	0		
child0283	family0276	preg0277	newborn	0	male	TRUE	0		
child0284	family0276	preg0278	newborn	0	female	TRUE	1.44E-05		
child0285	family0277	preg0279	newborn	0	male	TRUE	0.00495967005142395	REF	Inf
child0286	family0278	preg0280	newborn	0	female	FALSE	1.47E-05		
child0287	family0279	preg0281	newborn	0	female	TRUE	1.38E-05		
child0288	family0280	preg0282	newborn	0	female	FALSE	0		
child0289	family0281	preg0283	newborn	0	female	FALSE	0		
child0290	family0282	preg0284	newborn	0	female	FALSE	0		
child0291	family0283	preg0285	newborn	0	female	FALSE	0		
child0292	family0284	preg0286	newborn	0	female	FALSE	0		
child0293	family0285	preg0287	newborn	0	female	TRUE	0.00526539029705577	HET	0.0112950563258994
child0294	family0286	preg0288	newborn	0	female	FALSE	0		
child0295	family0287	preg0289	newborn	0	female	FALSE	0		
child0296	family0288	preg0290	newborn	0	female	FALSE	0		
child0297	family0289	preg0291	newborn	0	female	FALSE	0		
child0298	family0290	preg0292	newborn	0	female	FALSE	2.24E-05		
child0299	family0291	preg0293	newborn	0	female	FALSE	3.20E-05		
child0300	family0292	preg0294	newborn	0	female	FALSE	0		
child0301	family0293	preg0295	newborn	0	female	FALSE	0		
child0302	family0294	preg0296	newborn	0	female	FALSE	0		
child0303	family0295	preg0297	newborn	0	female	FALSE	0		
child0304	family0296	preg0298	newborn	0	female	TRUE	4.94E-05		
child0305	family0297	preg0299	newborn	0	female	FALSE	0		
child0306	family0298	preg0300	newborn	0	female	FALSE	0		
child0307	family0299	preg0301	newborn	0	female	FALSE	0		
child0308	family0300	preg0302	newborn	0	female	TRUE	0		
child0309	family0301	preg0303	newborn	0	female	FALSE	0		
child0310	family0302	preg0304	newborn	0	female	TRUE	0		
child0311	family0303	preg0305	newborn	0	female	FALSE	0		
child0312	family0304	preg0306	newborn	0	female	FALSE	0		
child0313	family0305	preg0307	newborn	0	female	FALSE	0		
child0314	family0306	preg0308	newborn	0	female	FALSE	0		
child0315	family0307	preg0309	newborn	0	female	FALSE	0		
child0316	family0308	preg0310	newborn	0	female	FALSE	0		
child0317	family0309	preg0311	newborn	0	female	FALSE	0		
child0318	family0310	preg0312	newborn	0	female	FALSE	0		
child0319	family0311	preg0313	newborn	0	female	FALSE	0		
child0320	family0312	preg0314	newborn	0	female	FALSE	0		
child0321	family0313	preg0315	newborn	0	female	FALSE	1.22E-05		
child0322	family0313	preg0316	newborn	0	female	FALSE	0		
child0323	family0314	preg0317	newborn	0	female	TRUE	0		
child0324	family0315	preg0318	newborn	0	female	FALSE	0		
child0325	family0316	preg0319	newborn	0	female	FALSE	0		
child0326	family0317	preg0320	newborn	0	male	TRUE	0		
child0327	family0318	preg0321	newborn	0	female	FALSE	0		
child0328	family0319	preg0322	newborn	0	female	FALSE	0		
child0329	family0320	preg0323	newborn	0	female	TRUE	0.00502203259425054	HET	0.0136616532880478
child0330	family0321	preg0324	newborn	0	female	FALSE	0		
child0331	family0322	preg0325	newborn	0	male	TRUE	0		
child0332	family0322	preg0325	newborn	0	female	TRUE	0		
child0333	family0323	preg0326	newborn	0	female	FALSE	7.18E-05		
child0334	family0324	preg0327	newborn	0	female	FALSE	0		
child0335	family0325	preg0328	newborn	0	female	TRUE	8.01E-05		
child0336	family0326	preg0329	newborn	0	female	FALSE	0		
child0337	family0327	preg0330	newborn	0	female	TRUE	0.0145345278504257		
child0338	family0328	preg0331	newborn	0	female	FALSE	0		
child0339	family0329	preg0332	newborn	0	female	TRUE	0		
child0340	family0330	preg0333	newborn	0	female	FALSE	0		
child0341	family0331	preg0334	newborn	0	female	FALSE	0		
child0342	family0332	preg0335	newborn	0	female	FALSE	0		
child0343	family0333	preg0336	newborn	0	female	FALSE	0		
child0344	family0334	preg0337	newborn	0	female	FALSE	0		
child0345	family0335	preg0338	newborn	0	female	FALSE	0		
child0346	family0336	preg0339	newborn	0	female	TRUE	0		
child0347	family0337	preg0340	newborn	0	female	FALSE	0		
child0348	family0338	preg0341	newborn	0	female	FALSE	0		
child0349	family0339	preg0342	newborn	0	female	FALSE	0		
child0350	family0340	preg0343	newborn	0	female	TRUE	0		
child0351	family0341	preg0344	newborn	0	female	TRUE	0		
child0352	family0342	preg0345	newborn	0	female	TRUE	8.74E-05		
child0353	family0343	preg0346	newborn	0	female	FALSE	0		
child0354	family0344	preg0347	newborn	0	male	TRUE	2.09E-05		
child0355	family0345	preg0348	newborn	0	female	FALSE	0		
child0356	family0346	preg0349	newborn	0	male	TRUE	0		
child0357	family0347	preg0350	newborn	0	male	TRUE	0		
child0358	family0348	preg0351	newborn	0	female	FALSE	0		
child0359	family0349	preg0352	newborn	0	female	TRUE	0		
child0360	family0349	preg0352	newborn	0	female	TRUE	0		
child0361	family0350	preg0353	newborn	0	female	FALSE	0		
child0362	family0351	preg0354	newborn	0	female	FALSE	0		
child0363	family0352	preg0355	newborn	0	female	TRUE	0		
child0364	family0353	preg0356	newborn	0	female	FALSE	0		
child0365	family0354	preg0357	newborn	0	male	TRUE	0		
child0366	family0355	preg0358	newborn	0	female	FALSE	0		
child0367	family0356	preg0359	newborn	0	female	FALSE	0		
child0368	family0357	preg0360	newborn	0	female	FALSE	0		
child0369	family0358	preg0361	newborn	0	female	TRUE	0		
child0370	family0359	preg0362	newborn	0	female	TRUE	0		
child0371	family0360	preg0363	newborn	0	female	TRUE	0		
child0372	family0361	preg0364	newborn	0	female	FALSE	0		
child0373	family0362	preg0365	newborn	0	female	FALSE	0		
child0374	family0363	preg0366	newborn	0	female	FALSE	0		
child0375	family0364	preg0367	newborn	0	female	FALSE	1.65E-05		
child0376	family0365	preg0368	newborn	0	male	TRUE	0		
child0377	family0366	preg0369	newborn	0	female	TRUE	0		
child0378	family0367	preg0370	newborn	0	female	TRUE	0.000924869140855603	HET	Inf
child0379	family0368	preg0371	newborn	0	female	FALSE	0		
child0380	family0369	preg0372	newborn	0	female	TRUE	0		
child0381	family0370	preg0373	newborn	0	male	TRUE	0		
child0382	family0371	preg0374	newborn	0	female	FALSE	1.29E-05		
child0383	family0372	preg0375	newborn	0	female	TRUE	0		
child0384	family0373	preg0376	newborn	0	female	FALSE	0		
child0385	family0374	preg0377	newborn	0	male	TRUE	0		
child0386	family0375	preg0378	newborn	0	female	FALSE	0.0187159271395252	HET	0.00816749062483303
child0387	family0376	preg0379	newborn	0	female	FALSE	0		
child0388	family0377	preg0380	newborn	0	female	TRUE	0		
child0389	family0378	preg0381	newborn	0	female	FALSE	0		
child0390	family0379	preg0382	newborn	0	male	TRUE	0		
child0391	family0380	preg0383	newborn	0	female	FALSE	1.50E-05		
child0392	family0381	preg0384	newborn	0	female	FALSE	0		
child0393	family0382	preg0385	newborn	0	female	FALSE	0		
child0394	family0383	preg0386	newborn	0	female	TRUE	0		
child0395	family0384	preg0387	newborn	0	female	TRUE	0		
child0396	family0385	preg0388	newborn	0	female	TRUE	0		
child0397	family0385	preg0388	newborn	0	female	TRUE	0.0052519725431761	REF	Inf
child0398	family0386	preg0389	newborn	0	female	TRUE	0		
child0399	family0387	preg0390	newborn	0	female	FALSE	0		
child0400	family0388	preg0391	newborn	0	female	FALSE	1.27E-05		
child0401	family0389	preg0392	newborn	0	female	FALSE	0		
child0402	family0390	preg0393	newborn	0	female	TRUE	0		
child0403	family0391	preg0394	newborn	0	female	TRUE	0		
child0404	family0392	preg0395	newborn	0	female	TRUE	0		
child0405	family0393	preg0396	newborn	0	female	FALSE	0		
child0406	family0394	preg0397	newborn	0	female	FALSE	0		
child0407	family0395	preg0398	newborn	0	female	FALSE	1.24E-05		
child0408	family0396	preg0399	newborn	0	female	FALSE	0		
child0409	family0397	preg0400	newborn	0	female	FALSE	0		
child0410	family0398	preg0401	newborn	0	female	FALSE	0.00177028012079559	HET	0
child0411	family0399	preg0402	newborn	0	male	TRUE	0		
child0412	family0400	preg0403	newborn	0	male	TRUE	1.32E-05		
child0413	family0401	preg0404	newborn	0	female	FALSE	0		
child0414	family0402	preg0405	newborn	0	male	TRUE	0		
child0415	family0403	preg0406	newborn	0	female	FALSE	0		
child0416	family0404	preg0407	newborn	0	female	TRUE	0.000392840482211692		
child0417	family0405	preg0408	newborn	0	female	FALSE	0		
child0418	family0406	preg0409	newborn	0	female	FALSE	0		
child0419	family0407	preg0410	newborn	0	male	TRUE	0		
child0420	family0408	preg0411	newborn	0	female	TRUE	0		
child0421	family0409	preg0412	newborn	0	female	FALSE	0		
child0422	family0410	preg0413	newborn	0	female	FALSE	0		
child0423	family0411	preg0414	newborn	0	male	TRUE	0		
child0424	family0412	preg0415	newborn	0	female	FALSE	0.00685308177164856	HET	0
child0425	family0413	preg0416	newborn	0	female	FALSE	0		
child0426	family0414	preg0417	newborn	0	female	TRUE	0		
child0427	family0415	preg0418	newborn	0	female	FALSE	0		
child0428	family0416	preg0419	newborn	0	male	TRUE	0.0152835629605896	REF	1.29589549354564
child0429	family0417	preg0420	newborn	0	male	TRUE	0		
child0430	family0418	preg0421	newborn	0	male	TRUE	0		
child0431	family0419	preg0422	newborn	0	male	TRUE	1.21E-05		
child0432	family0420	preg0423	newborn	0	female	FALSE	0.000214086919289231	REF	Inf
child0433	family0421	preg0424	newborn	0	female	FALSE	0		
child0434	family0422	preg0425	newborn	0	female	TRUE	2.71E-05		
child0435	family0423	preg0426	newborn	0	male	TRUE	0		
child0436	family0424	preg0427	newborn	0	female	FALSE	0.00952996284929735	REF	Inf
child0437	family0425	preg0428	newborn	0	female	TRUE	0		
child0438	family0426	preg0429	newborn	0	female	FALSE	0		
child0439	family0427	preg0430	newborn	0	female	FALSE	0		
child0440	family0428	preg0431	newborn	0	female	FALSE	0		
child0441	family0429	preg0432	newborn	0	female	FALSE	0		
child0442	family0430	preg0433	newborn	0	female	TRUE	0		
child0443	family0431	preg0434	newborn	0	female	FALSE	0		
child0444	family0432	preg0435	newborn	0	male	TRUE	0		
child0445	family0433	preg0436	newborn	0	female	FALSE	1.27E-05		
child0446	family0434	preg0437	newborn	0	female	FALSE	0		
child0447	family0435	preg0438	newborn	0	female	FALSE	1.42E-05		
child0448	family0436	preg0439	newborn	0	female	TRUE	0		
child0449	family0437	preg0440	newborn	0	female	TRUE	0		
child0450	family0438	preg0441	newborn	0	female	TRUE	0		
child0451	family0439	preg0442	newborn	0	male	TRUE	0		
child0452	family0440	preg0443	newborn	0	female	FALSE	0		
child0453	family0441	preg0444	newborn	0	female	FALSE	0		
child0454	family0442	preg0445	newborn	0	female	TRUE	0		
child0455	family0443	preg0446	newborn	0	male	TRUE	0		
child0456	family0444	preg0447	newborn	0	female	FALSE	0		
child0457	family0445	preg0448	newborn	0	female	FALSE	0		
child0458	family0446	preg0449	newborn	0	female	TRUE	0		
child0459	family0447	preg0450	newborn	0	female	FALSE	0.0078188963484526	ALT	0.552073890780802
child0460	family0448	preg0451	newborn	0	female	FALSE	0		
child0461	family0449	preg0452	newborn	0	female	TRUE	1.34E-05		
child0462	family0450	preg0453	newborn	0	female	FALSE	1.23E-05		
child0463	family0451	preg0454	newborn	0	female	FALSE	0		
child0464	family0452	preg0455	newborn	0	male	TRUE	0		
child0465	family0453	preg0456	newborn	0	female	FALSE	0		
child0466	family0454	preg0457	newborn	0	male	TRUE	0		
child0467	family0455	preg0458	newborn	0	female	TRUE	0		
child0468	family0456	preg0459	newborn	0	female	FALSE	2.64E-05		
child0469	family0457	preg0460	newborn	0	female	FALSE	0		
child0470	family0458	preg0461	newborn	0	female	FALSE	0		
child0471	family0459	preg0462	newborn	0	female	FALSE	0		
child0472	family0460	preg0463	newborn	0	female	FALSE	0.000824002167238575	REF	Inf
child0473	family0461	preg0464	newborn	0	female	TRUE	0		
child0474	family0462	preg0465	newborn	0	female	FALSE	0		
child0475	family0463	preg0466	newborn	0	female	FALSE	0		
child0476	family0464	preg0467	newborn	0	female	FALSE	0		
child0477	family0465	preg0468	newborn	0	female	FALSE	1.38E-05		
child0478	family0466	preg0469	newborn	0	female	FALSE	0		
child0479	family0467	preg0470	newborn	0	female	TRUE	0		
child0480	family0468	preg0471	newborn	0	female	TRUE	0		
child0481	family0469	preg0472	newborn	0	female	FALSE	0.00127798929683964		
child0482	family0470	preg0473	newborn	0	female	FALSE	1.20E-05		
child0483	family0471	preg0474	newborn	0	female	FALSE	0		
child0484	family0472	preg0475	newborn	0	female	FALSE	0		
child0485	family0473	preg0476	newborn	0	female	TRUE	0		
child0486	family0474	preg0477	newborn	0	female	FALSE	0.00119289200899468	REF	Inf
child0487	family0475	preg0478	newborn	0	female	TRUE	0		
child0488	family0475	preg0478	newborn	0	female	TRUE	0		
child0489	family0476	preg0479	newborn	0	female	FALSE	0		
child0490	family0477	preg0480	newborn	0	female	TRUE	0		
child0491	family0478	preg0481	newborn	0	female	TRUE	0.00298930144745123		
child0492	family0479	preg0482	newborn	0	female	FALSE	0		
child0493	family0480	preg0483	newborn	0	female	FALSE	0		
child0494	family0481	preg0484	newborn	0	female	FALSE	0		
child0495	family0482	preg0485	newborn	0	female	TRUE	0		
child0496	family0483	preg0486	newborn	0	female	FALSE	0		
child0497	family0484	preg0487	newborn	0	female	FALSE	0		
child0498	family0485	preg0488	newborn	0	male	TRUE	0		
child0499	family0486	preg0489	newborn	0	female	TRUE	0.0179854573506093	HET	311.881733882838
child0500	family0486	preg0489	newborn	0	female	TRUE	0.0222044179924459	HET	395.172771498068
child0501	family0487	preg0490	newborn	0	female	TRUE	2.67E-05		
child0502	family0488	preg0491	newborn	0	male	TRUE	0		
child0503	family0489	preg0492	newborn	0	female	FALSE	1.41E-05		
child0504	family0490	preg0493	newborn	0	female	TRUE	2.16E-05		
child0505	family0491	preg0494	newborn	0	female	TRUE	0		
child0506	family0492	preg0495	newborn	0	female	FALSE	0		
child0507	family0493	preg0496	newborn	0	female	FALSE	0		
child0508	family0494	preg0497	newborn	0	female	FALSE	5.19E-05		
child0509	family0495	preg0498	newborn	0	female	FALSE	0		
child0510	family0496	preg0499	newborn	0	female	FALSE	0		
child0511	family0497	preg0500	newborn	0	female	FALSE	0		
child0512	family0498	preg0501	newborn	0	female	FALSE	0		
child0513	family0499	preg0502	newborn	0	female	FALSE	0		
child0514	family0500	preg0503	newborn	0	female	TRUE	0		
child0515	family0501	preg0504	newborn	0	female	FALSE	0		
child0516	family0502	preg0505	newborn	0	male	TRUE	0		
child0517	family0503	preg0506	newborn	0	female	TRUE	0		
child0518	family0503	preg0506	newborn	0	female	TRUE	0		
child0519	family0504	preg0507	newborn	0	female	FALSE	0		
child0520	family0505	preg0508	newborn	0	female	FALSE	0		
child0521	family0506	preg0509	newborn	0	female	FALSE	0		
child0522	family0507	preg0510	newborn	0	male	TRUE	0		
child0523	family0508	preg0511	newborn	0	male	TRUE	0		
child0524	family0509	preg0512	newborn	0	female	FALSE	0		
child0525	family0510	preg0513	newborn	0	female	FALSE	0.00278503960799253	HET	0
child0526	family0511	preg0514	newborn	0	female	FALSE	0		
child0527	family0512	preg0515	newborn	0	male	TRUE	0		
child0528	family0513	preg0516	newborn	0	female	FALSE	0		
child0529	family0514	preg0517	newborn	0	female	FALSE	0.000173110213502597	HET	
child0530	family0515	preg0518	newborn	0	female	TRUE	0.00339187327823692	HET	Inf
child0531	family0516	preg0519	newborn	0	female	TRUE	0		
child0532	family0517	preg0520	newborn	0	female	FALSE	0		
child0533	family0518	preg0521	newborn	0	male	TRUE	0		
child0534	family0519	preg0522	newborn	0	male	TRUE	0.0128514163193011	ALT	1.24386012469504
child0535	family0520	preg0523	newborn	0	female	FALSE	0		
child0536	family0521	preg0524	newborn	0	female	FALSE	0		
child0537	family0522	preg0525	newborn	0	female	TRUE	0		
child0538	family0523	preg0526	newborn	0	female	FALSE	0		
child0539	family0524	preg0527	newborn	0	female	FALSE	0		
child0540	family0525	preg0528	newborn	0	female	TRUE	0		
child0541	family0526	preg0529	newborn	0	female	TRUE	0.00766430982725063		
child0542	family0527	preg0530	newborn	0	male	TRUE	0		
child0543	family0528	preg0531	newborn	0	female	FALSE	0		
child0544	family0529	preg0532	newborn	0	female	TRUE	0		
child0545	family0530	preg0533	newborn	0	female	FALSE	0.00339315156873521	ALT	1.20783665761832
child0546	family0531	preg0534	newborn	0	female	FALSE	0		
child0547	family0532	preg0535	newborn	0	female	FALSE	0		
child0548	family0533	preg0536	newborn	0	female	TRUE	0		
child0549	family0534	preg0537	newborn	0	female	FALSE	0		
child0550	family0535	preg0538	newborn	0	female	TRUE	0		
child0551	family0536	preg0539	newborn	0	female	FALSE	1.27E-05		
child0552	family0537	preg0540	newborn	0	female	FALSE	0		
child0553	family0538	preg0541	newborn	0	male	TRUE	0		
child0554	family0539	preg0542	newborn	0	female	TRUE	0		
child0555	family0540	preg0543	newborn	0	female	TRUE	0		
child0556	family0541	preg0544	newborn	0	female	FALSE	1.50E-05		
child0557	family0542	preg0545	newborn	0	female	FALSE	1.30E-05		
child0558	family0543	preg0546	newborn	0	female	FALSE	0		
child0559	family0544	preg0547	newborn	0	female	TRUE	0		
child0560	family0545	preg0548	newborn	0	female	FALSE	0		
child0561	family0546	preg0549	newborn	0	female	FALSE	0		
child0562	family0547	preg0550	newborn	0	female	TRUE	0		
child0563	family0548	preg0551	newborn	0	female	FALSE	0		
child0564	family0549	preg0552	newborn	0	female	FALSE	0		
child0565	family0550	preg0553	newborn	0	female	FALSE	0		
child0566	family0551	preg0554	newborn	0	female	FALSE	0		
child0567	family0552	preg0555	newborn	0	male	TRUE	0		
child0568	family0553	preg0556	newborn	0	male	TRUE	0		
child0569	family0554	preg0557	newborn	0	female	FALSE	0		
child0570	family0555	preg0558	newborn	0	female	TRUE	1.20E-05		
child0571	family0556	preg0559	newborn	0	female	FALSE	0		
child0572	family0557	preg0560	newborn	0	female	TRUE	0		
child0573	family0558	preg0561	newborn	0	male	TRUE	0		
child0574	family0559	preg0562	newborn	0	male	TRUE	0		
child0575	family0560	preg0563	newborn	0	male	TRUE	0		
child0576	family0561	preg0564	newborn	0	female	FALSE	1.43E-05		
child0577	family0562	preg0565	newborn	0	male	TRUE	0		
child0578	family0563	preg0566	newborn	0	female	FALSE	0		
child0579	family0564	preg0567	newborn	0	male	TRUE	0		
child0580	family0565	preg0568	newborn	0	female	TRUE	0		
child0581	family0566	preg0569	newborn	0	male	TRUE	1.13E-05		
child0582	family0567	preg0570	newborn	0	female	FALSE	0		
child0583	family0568	preg0571	newborn	0	female	TRUE	1.17E-05		
child0584	family0569	preg0572	newborn	0	female	FALSE	0		
child0585	family0570	preg0573	newborn	0	female	FALSE	0.00979042610780295	HET	0.0125238345202538
child0586	family0571	preg0574	newborn	0	female	TRUE	0		
child0587	family0572	preg0575	newborn	0	female	FALSE	0		
child0588	family0573	preg0576	newborn	0	female	FALSE	0.00565154433369417	REF	Inf
child0589	family0574	preg0577	newborn	0	female	TRUE	0		
child0590	family0575	preg0578	newborn	0	female	TRUE	0		
child0591	family0576	preg0579	newborn	0	female	FALSE	1.45E-05		
child0592	family0577	preg0580	newborn	0	female	FALSE	0		
child0593	family0578	preg0581	newborn	0	female	FALSE	1.33E-05		
child0594	family0579	preg0582	newborn	0	female	FALSE	0		
child0595	family0580	preg0583	newborn	0	female	FALSE	0.00247950872324571	REF	Inf
child0596	family0581	preg0584	newborn	0	female	TRUE	0.00849753237596942	HET	80.7437552039967
child0597	family0582	preg0585	newborn	0	female	TRUE	0.00221251099384345	HET	0
child0598	family0583	preg0586	newborn	0	female	TRUE	4.72E-05		
child0599	family0584	preg0587	newborn	0	female	FALSE	0		
child0600	family0585	preg0588	newborn	0	female	FALSE	0		
child0601	family0586	preg0589	newborn	0	female	FALSE	0		
child0602	family0587	preg0590	newborn	0	female	FALSE	0.00617307185606203	HET	0
child0603	family0588	preg0591	newborn	0	female	TRUE	1.17E-05		
child0604	family0589	preg0592	newborn	0	female	FALSE	0		
child0605	family0590	preg0593	newborn	0	female	TRUE	0		
child0606	family0591	preg0594	newborn	0	female	TRUE	1.30E-05		
child0607	family0592	preg0595	newborn	0	female	TRUE	0		
child0608	family0593	preg0596	newborn	0	male	TRUE	0		
child0609	family0594	preg0597	newborn	0	male	TRUE	0		
child0610	family0595	preg0598	newborn	0	female	FALSE	0		
child0611	family0596	preg0599	newborn	0	female	TRUE	0		
child0612	family0597	preg0600	newborn	0	female	TRUE	0		
child0613	family0598	preg0601	newborn	0	female	FALSE	0		
child0614	family0599	preg0602	newborn	0	female	FALSE	0		
child0615	family0600	preg0603	newborn	0	female	FALSE	0		
child0616	family0601	preg0604	newborn	0	female	FALSE	0		
child0617	family0602	preg0605	newborn	0	female	FALSE	0		
child0618	family0603	preg0606	newborn	0	female	FALSE	0		
child0619	family0604	preg0607	newborn	0	female	TRUE	0.00322547349950973	ALT	0
child0620	family0605	preg0608	newborn	0	male	TRUE	0		
child0621	family0606	preg0609	newborn	0	female	FALSE	1.53E-05		
child0622	family0607	preg0610	newborn	0	female	FALSE	0		
child0623	family0608	preg0611	newborn	0	female	FALSE	0		
child0624	family0609	preg0612	newborn	0	male	TRUE	0		
child0625	family0610	preg0613	newborn	0	female	TRUE	0		
child0626	family0611	preg0614	newborn	0	female	TRUE	0		
child0627	family0612	preg0615	newborn	0	female	FALSE	0		
child0628	family0613	preg0616	newborn	0	female	FALSE	0		
child0629	family0614	preg0617	newborn	0	female	FALSE	0		
child0630	family0615	preg0618	newborn	0	female	TRUE	0.0324624935333678	REF	Inf
child0631	family0616	preg0619	newborn	0	female	TRUE	1.04E-05		
child0632	family0617	preg0620	newborn	0	male	TRUE	0		
child0633	family0618	preg0621	newborn	0	female	FALSE	0		
child0634	family0619	preg0622	newborn	0	male	TRUE	0		
child0635	family0620	preg0623	newborn	0	female	FALSE	0		
child0636	family0621	preg0624	newborn	0	female	FALSE	0		
child0637	family0622	preg0625	newborn	0	female	TRUE	0		
child0638	family0623	preg0626	newborn	0	female	TRUE	0		
child0639	family0624	preg0627	newborn	0	male	TRUE	0.0016438860085758	HET	67.0886785308595
child0640	family0625	preg0628	newborn	0	female	TRUE	0		
child0641	family0626	preg0629	newborn	0	female	FALSE	0		
child0642	family0627	preg0630	newborn	0	female	FALSE	0		
child0643	family0628	preg0631	newborn	0	male	TRUE	2.43E-05		
child0644	family0629	preg0632	newborn	0	male	TRUE	0		
child0645	family0630	preg0633	newborn	0	male	TRUE	0		
child0646	family0631	preg0634	newborn	0	male	TRUE	0		
child0647	family0632	preg0635	newborn	0	female	FALSE	0		
child0648	family0633	preg0636	newborn	0	female	TRUE	0		
child0649	family0634	preg0637	newborn	0	female	FALSE	0.00652556618883109	HET	Inf
child0650	family0635	preg0638	newborn	0	female	FALSE	0		
child0651	family0636	preg0639	newborn	0	female	FALSE	0		
child0652	family0637	preg0640	newborn	0	female	FALSE	1.43E-05		
child0653	family0638	preg0641	newborn	0	female	TRUE	0		
child0654	family0639	preg0642	newborn	0	female	FALSE	0		
child0655	family0640	preg0643	newborn	0	female	FALSE	0		
child0656	family0641	preg0644	newborn	0	female	FALSE	0		
child0657	family0642	preg0645	newborn	0	female	TRUE	0		
child0658	family0643	preg0646	newborn	0	female	TRUE	0		
child0659	family0644	preg0647	newborn	0	female	TRUE	0		
child0660	family0644	preg0647	newborn	0	female	TRUE	1.09E-05		
child0661	family0645	preg0648	newborn	0	male	TRUE	0		
child0662	family0646	preg0649	newborn	0	female	FALSE	0		
child0663	family0647	preg0650	newborn	0	female	FALSE	0		
child0664	family0648	preg0651	newborn	0	female	FALSE	1.40E-05		
child0665	family0649	preg0652	newborn	0	female	FALSE	0		
child0666	family0650	preg0653	newborn	0	male	TRUE	0		
child0667	family0651	preg0654	newborn	0	female	FALSE	0.0036211370606275	HET	Inf
child0668	family0652	preg0655	newborn	0	female	FALSE	0		
child0669	family0653	preg0656	newborn	0	female	FALSE	0		
child0670	family0654	preg0657	newborn	0	female	TRUE	0		
child0671	family0655	preg0658	newborn	0	male	TRUE	0		
child0672	family0656	preg0659	newborn	0	female	FALSE	0		
child0673	family0657	preg0660	newborn	0	male	TRUE	0		
child0674	family0657	preg0660	newborn	0	female	TRUE	0		
child0675	family0658	preg0661	newborn	0	female	FALSE	1.27E-05		
child0676	family0659	preg0662	newborn	0	female	FALSE	6.55E-05		
child0677	family0660	preg0663	newborn	0	female	FALSE	0		
child0678	family0661	preg0664	newborn	0	female	FALSE	1.47E-05		
child0679	family0662	preg0665	newborn	0	female	TRUE	0		
child0680	family0663	preg0666	newborn	0	female	FALSE	0		
child0681	family0664	preg0667	newborn	0	female	FALSE	1.11E-05		
child0682	family0665	preg0668	newborn	0	female	FALSE	0		
child0683	family0666	preg0669	newborn	0	male	TRUE	0		
child0684	family0667	preg0670	newborn	0	female	TRUE	0		
child0685	family0668	preg0671	newborn	0	female	FALSE	0		
child0686	family0669	preg0672	newborn	0	female	FALSE	0		
child0687	family0670	preg0673	newborn	0	female	TRUE	0		
child0688	family0671	preg0674	newborn	0	female	TRUE	1.61E-05		
child0689	family0672	preg0675	newborn	0	female	TRUE	0		
child0690	family0673	preg0676	newborn	0	male	TRUE	0.00026835614360554	REF	
child0691	family0674	preg0677	newborn	0	female	FALSE	0		
child0692	family0675	preg0678	newborn	0	female	FALSE	0		
child0693	family0676	preg0679	newborn	0	female	FALSE	0		
child0694	family0677	preg0680	newborn	0	female	FALSE	0		
child0695	family0678	preg0681	newborn	0	female	FALSE	0		
child0696	family0679	preg0682	newborn	0	female	FALSE	0		
child0697	family0680	preg0683	newborn	0	female	FALSE	0.0103658078569819	HET	81.0635410892004
child0698	family0681	preg0684	newborn	0	female	FALSE	0		
child0699	family0682	preg0685	newborn	0	female	TRUE	0		
child0700	family0683	preg0686	newborn	0	female	FALSE	0		
child0701	family0684	preg0687	newborn	0	female	TRUE	0		
child0702	family0685	preg0688	newborn	0	female	FALSE	0.00525685224577618	HET	0.0858549422627555
child0703	family0686	preg0689	newborn	0	male	TRUE	0		
child0704	family0687	preg0690	newborn	0	male	TRUE	0		
child0705	family0688	preg0691	newborn	0	female	FALSE	0		
child0706	family0689	preg0692	newborn	0	female	TRUE	0		
child0707	family0690	preg0693	newborn	0	male	TRUE	0		
child0708	family0691	preg0694	newborn	0	female	FALSE	0		
child0709	family0692	preg0695	newborn	0	female	TRUE	1.10E-05		
child0710	family0693	preg0696	newborn	0	female	FALSE	1.32E-05		
child0711	family0694	preg0697	newborn	0	female	FALSE	0		
child0712	family0695	preg0698	newborn	0	female	TRUE	0		
child0713	family0696	preg0699	newborn	0	female	FALSE	1.56E-05		
child0714	family0697	preg0700	newborn	0	female	FALSE	0		
child0715	family0698	preg0701	newborn	0	female	FALSE	0		
child0716	family0699	preg0702	newborn	0	female	TRUE	0		
child0717	family0700	preg0703	newborn	0	female	FALSE	0		
child0718	family0701	preg0704	newborn	0	male	TRUE	0		
child0719	family0702	preg0705	newborn	0	female	TRUE	0		
child0720	family0703	preg0706	newborn	0	female	FALSE	0		
child0721	family0704	preg0707	newborn	0	female	FALSE	2.08E-05		
child0722	family0705	preg0708	newborn	0	female	TRUE	0		
child0723	family0705	preg0708	newborn	0	female	TRUE	0		
child0724	family0706	preg0709	newborn	0	female	TRUE	1.22E-05		
child0725	family0707	preg0710	newborn	0	female	TRUE	0		
child0726	family0708	preg0711	newborn	0	female	FALSE	1.53E-05		
child0727	family0709	preg0712	newborn	0	female	FALSE	0		
child0728	family0710	preg0713	newborn	0	female	FALSE	0		
child0729	family0711	preg0714	newborn	0	male	TRUE	0		
child0730	family0712	preg0715	newborn	0	female	FALSE	0		
child0731	family0713	preg0716	newborn	0	female	TRUE	0		
child0732	family0714	preg0717	newborn	0	male	TRUE	0		
child0733	family0715	preg0718	newborn	0	female	TRUE	0		
child0734	family0716	preg0719	newborn	0	female	FALSE	0		
child0735	family0717	preg0720	newborn	0	female	FALSE	0		
child0736	family0718	preg0721	newborn	0	female	TRUE	0.00752932473845504		
child0737	family0719	preg0722	newborn	0	female	FALSE	0.00119772188408985	REF	
child0738	family0720	preg0723	newborn	0	female	FALSE	0		
child0739	family0721	preg0724	newborn	0	male	TRUE	0		
child0740	family0722	preg0725	newborn	0	female	FALSE	1.21E-05		
child0741	family0723	preg0726	newborn	0	male	TRUE	0		
child0742	family0724	preg0727	newborn	0	male	TRUE	0		
child0743	family0725	preg0728	newborn	0	female	TRUE	0		
child0744	family0726	preg0729	newborn	0	female	TRUE	0		
child0745	family0727	preg0730	newborn	0	female	FALSE	0		
child0746	family0728	preg0731	newborn	0	female	FALSE	0		
child0747	family0729	preg0732	newborn	0	female	FALSE	0		
child0748	family0730	preg0733	newborn	0	female	FALSE	0.00801999791688366	REF	0.541637451020829
child0749	family0731	preg0734	newborn	0	female	TRUE	0		
child0750	family0732	preg0735	newborn	0	female	FALSE	0		
child0751	family0733	preg0736	newborn	0	female	FALSE	0		
child0752	family0734	preg0737	newborn	0	female	FALSE	0		
child0753	family0735	preg0738	newborn	0	female	FALSE	1.30E-05		
child0754	family0736	preg0739	newborn	0	female	FALSE	0		
child0755	family0737	preg0740	newborn	0	female	TRUE	0		
child0756	family0738	preg0741	newborn	0	female	TRUE	0		
child0757	family0739	preg0742	newborn	0	female	FALSE	0		
child0758	family0740	preg0743	newborn	0	female	FALSE	0		
child0759	family0741	preg0744	newborn	0	female	FALSE	0		
child0760	family0742	preg0745	newborn	0	female	TRUE	1.26E-05		
child0761	family0743	preg0746	newborn	0	female	FALSE	0.0332639611515782	REF	Inf
child0762	family0744	preg0747	newborn	0	female	FALSE	0		
child0763	family0745	preg0748	newborn	0	female	FALSE	0.00116730983149539	HET	0
child0764	family0746	preg0749	newborn	0	female	TRUE	0		
child0765	family0747	preg0750	newborn	0	female	TRUE	0.0146128986932696	HET	0.00361192565868719
child0766	family0748	preg0751	newborn	0	female	FALSE	0		
child0767	family0749	preg0752	newborn	0	female	FALSE	0.00461572010079473		
child0768	family0750	preg0753	newborn	0	female	TRUE	0		
child0769	family0751	preg0754	newborn	0	female	FALSE	0		
child0770	family0752	preg0755	newborn	0	male	TRUE	1.22E-05		
child0771	family0753	preg0756	newborn	0	male	TRUE	0		
child0772	family0754	preg0757	newborn	0	female	FALSE	0		
child0773	family0755	preg0758	newborn	0	female	FALSE	0		
child0774	family0756	preg0759	newborn	0	male	TRUE	0		
child0775	family0757	preg0760	newborn	0	female	FALSE	0		
child0776	family0758	preg0761	newborn	0	female	TRUE	1.51E-05		
child0777	family0759	preg0762	newborn	0	female	FALSE	0		
child0778	family0760	preg0763	newborn	0	female	TRUE	2.27E-05		
child0779	family0761	preg0764	newborn	0	male	TRUE	0		
child0780	family0762	preg0765	newborn	0	female	TRUE	1.30E-05		
child0781	family0763	preg0766	newborn	0	female	FALSE	1.53E-05		
child0782	family0764	preg0767	newborn	0	female	FALSE	0		
child0783	family0765	preg0768	newborn	0	female	FALSE	0		
child0784	family0766	preg0769	newborn	0	female	FALSE	0		
child0785	family0767	preg0770	newborn	0	female	FALSE	0		
child0786	family0768	preg0771	newborn	0	female	TRUE	0		
child0787	family0769	preg0772	newborn	0	female	FALSE	1.41E-05		
child0788	family0770	preg0773	newborn	0	female	TRUE	0		
child0789	family0771	preg0774	newborn	0	female	TRUE	0.00303592279689539		
child0790	family0772	preg0775	newborn	0	female	TRUE	0		
child0791	family0773	preg0776	newborn	0	female	FALSE	0		
child0792	family0774	preg0777	newborn	0	female	FALSE	0		
child0793	family0775	preg0778	newborn	0	female	FALSE	1.25E-05		
child0794	family0776	preg0779	newborn	0	female	TRUE	0		
child0795	family0777	preg0780	newborn	0	female	TRUE	2.64E-05		
child0796	family0778	preg0781	newborn	0	female	FALSE	0.00822643614054658	HET	0.0122464291474129
child0797	family0779	preg0782	newborn	0	female	FALSE	0		
child0798	family0780	preg0783	newborn	0	female	FALSE	0		
child0799	family0781	preg0784	newborn	0	male	TRUE	0		
child0800	family0782	preg0785	newborn	0	female	FALSE	0		
child0801	family0783	preg0786	newborn	0	female	FALSE	0		
child0802	family0784	preg0787	newborn	0	female	FALSE	0		
child0803	family0785	preg0788	newborn	0	female	FALSE	0		
child0804	family0786	preg0789	newborn	0	female	FALSE	0		
child0805	family0787	preg0790	newborn	0	male	TRUE	0		
child0806	family0788	preg0791	newborn	0	female	FALSE	0		
child0807	family0789	preg0792	newborn	0	female	FALSE	0		
child0808	family0790	preg0793	newborn	0	female	FALSE	0.00970176574952829	REF	Inf
child0809	family0791	preg0794	newborn	0	male	TRUE	0		
child0810	family0792	preg0795	newborn	0	female	FALSE	0		
child0811	family0793	preg0796	newborn	0	female	FALSE	0		
child0812	family0794	preg0797	newborn	0	female	FALSE	1.12E-05		
child0813	family0795	preg0798	newborn	0	female	TRUE	0		
child0814	family0796	preg0799	newborn	0	female	TRUE	0.000212632496624459		
child0815	family0796	preg0799	newborn	0	female	TRUE	1.11E-05		
child0816	family0797	preg0800	newborn	0	female	TRUE	1.47E-05		
child0817	family0798	preg0801	newborn	0	female	TRUE	0		
child0818	family0799	preg0802	newborn	0	female	FALSE	0		
child0819	family0800	preg0803	newborn	0	female	FALSE	0		
child0820	family0801	preg0804	newborn	0	female	TRUE	0		
child0821	family0802	preg0805	newborn	0	male	TRUE	0.00765440128073642	HET	Inf
child0822	family0803	preg0806	newborn	0	female	FALSE	0		
child0823	family0804	preg0807	newborn	0	female	FALSE	0		
child0824	family0805	preg0808	newborn	0	female	FALSE	1.52E-05		
child0825	family0806	preg0809	newborn	0	female	FALSE	0		
child0826	family0807	preg0810	newborn	0	female	FALSE	0		
child0827	family0808	preg0811	newborn	0	female	TRUE	0		
child0828	family0809	preg0812	newborn	0	female	TRUE	3.12E-05		
child0829	family0810	preg0813	newborn	0	female	FALSE	0		
child0830	family0811	preg0814	newborn	0	female	TRUE	0		
child0831	family0812	preg0815	newborn	0	female	FALSE	0		
child0832	family0813	preg0816	newborn	0	female	FALSE	1.28E-05		
child0833	family0814	preg0817	newborn	0	female	FALSE	0		
child0834	family0815	preg0818	newborn	0	female	FALSE	0		
child0835	family0816	preg0819	newborn	0	female	FALSE	1.53E-05		
child0836	family0817	preg0820	newborn	0	female	TRUE	1.49E-05		
child0837	family0818	preg0821	newborn	0	male	TRUE	0		
child0838	family0819	preg0822	newborn	0	female	FALSE	0.00157441841526643	REF	Inf
child0839	family0820	preg0823	newborn	0	female	FALSE	0		
child0840	family0821	preg0824	newborn	0	female	FALSE	0		
child0841	family0822	preg0825	newborn	0	female	FALSE	0		
child0842	family0823	preg0826	newborn	0	female	FALSE	0		
child0843	family0824	preg0827	newborn	0	female	FALSE	1.12E-05		
child0844	family0825	preg0828	newborn	0	female	FALSE	0		
child0845	family0826	preg0829	newborn	0	male	TRUE	0		
child0846	family0827	preg0830	newborn	0	female	FALSE	0		
child0847	family0828	preg0831	newborn	0	female	FALSE	0		
child0848	family0829	preg0832	newborn	0	female	FALSE	0		
child0849	family0830	preg0833	newborn	0	female	TRUE	0		
child0850	family0831	preg0834	newborn	0	female	FALSE	1.34E-05		
child0851	family0832	preg0835	newborn	0	female	FALSE	0		
child0852	family0833	preg0836	newborn	0	female	FALSE	0		
child0853	family0834	preg0837	newborn	0	male	TRUE	0		
child0854	family0835	preg0838	newborn	0	male	TRUE	0		
child0855	family0836	preg0839	newborn	0	male	TRUE	1.15E-05		
child0856	family0836	preg0839	newborn	0	female	TRUE	2.51E-05		
child0857	family0837	preg0840	newborn	0	female	TRUE	0.00773860705073087		
child0858	family0838	preg0841	newborn	0	female	FALSE	0.00273382382584156	ALT	0
child0859	family0839	preg0842	newborn	0	female	FALSE	0		
child0860	family0840	preg0843	newborn	0	female	FALSE	0		
child0861	family0841	preg0844	newborn	0	female	TRUE	0		
child0862	family0842	preg0845	newborn	0	female	FALSE	4.20E-05		
child0863	family0843	preg0846	newborn	0	female	TRUE	0		
child0864	family0844	preg0847	newborn	0	female	FALSE	0.00658643781447792	REF	Inf
child0865	family0845	preg0848	newborn	0	female	TRUE	0		
child0866	family0846	preg0849	newborn	0	female	FALSE	0		
child0867	family0847	preg0850	newborn	0	female	TRUE	3.64E-05		
child0868	family0848	preg0851	newborn	0	male	TRUE	0		
child0869	family0849	preg0852	newborn	0	female	FALSE	0		
child0870	family0850	preg0853	newborn	0	female	FALSE	0		
child0871	family0851	preg0854	newborn	0	female	FALSE	1.44E-05		
child0872	family0852	preg0855	newborn	0	male	TRUE	0		
child0873	family0853	preg0856	newborn	0	female	FALSE	1.48E-05		
child0874	family0854	preg0857	newborn	0	female	FALSE	0		
child0875	family0855	preg0858	newborn	0	male	TRUE	0		
child0876	family0856	preg0859	newborn	0	female	TRUE	0.000626803538483371		
child0877	family0857	preg0860	newborn	0	female	FALSE	1.53E-05		
child0878	family0858	preg0861	newborn	0	female	FALSE	0		
child0879	family0859	preg0862	newborn	0	female	FALSE	0		
child0880	family0860	preg0863	newborn	0	female	FALSE	0		
child0881	family0861	preg0864	newborn	0	female	FALSE	0.00081288491478486	ALT	0
child0882	family0862	preg0865	newborn	0	male	TRUE	0		
child0883	family0863	preg0866	newborn	0	female	FALSE	0		
child0884	family0864	preg0867	newborn	0	female	FALSE	0		
child0885	family0865	preg0868	newborn	0	female	TRUE	0		
child0886	family0866	preg0869	newborn	0	female	FALSE	0		
child0887	family0867	preg0870	newborn	0	female	TRUE	0		
child0888	family0868	preg0871	newborn	0	male	TRUE	0		
child0889	family0869	preg0872	newborn	0	female	TRUE	0		
child0890	family0870	preg0873	newborn	0	female	TRUE	0		
child0891	family0871	preg0874	newborn	0	female	TRUE	0		
child0892	family0872	preg0875	newborn	0	male	TRUE	0		
child0893	family0873	preg0876	newborn	0	female	FALSE	0		
child0894	family0874	preg0877	newborn	0	female	FALSE	0		
child0895	family0875	preg0878	newborn	0	female	FALSE	0		
child0896	family0876	preg0879	newborn	0	male	TRUE	0		
child0897	family0877	preg0880	newborn	0	female	FALSE	1.66E-05		
child0898	family0878	preg0881	newborn	0	female	TRUE	0		
child0899	family0879	preg0882	newborn	0	female	FALSE	0		
child0900	family0880	preg0883	newborn	0	female	TRUE	0		
child0901	family0881	preg0884	newborn	0	female	FALSE	8.82E-05		
child0902	family0882	preg0885	newborn	0	female	FALSE	0		
child0903	family0883	preg0886	newborn	0	female	TRUE	1.11E-05		
child0904	family0884	preg0887	newborn	0	female	FALSE	0		
child0905	family0885	preg0888	newborn	0	female	TRUE	0		
child0906	family0886	preg0889	newborn	0	male	TRUE	0		
child0907	family0887	preg0890	newborn	0	female	TRUE	0		
child0908	family0888	preg0891	newborn	0	female	FALSE	3.26E-05		
child0909	family0889	preg0892	newborn	0	female	FALSE	0		
child0910	family0890	preg0893	newborn	0	female	FALSE	0.000598361410291816	REF	Inf
child0911	family0891	preg0894	newborn	0	male	TRUE	0		
child0912	family0892	preg0895	newborn	0	female	TRUE	0		
child0913	family0893	preg0896	newborn	0	female	FALSE	0		
child0914	family0894	preg0897	newborn	0	female	TRUE	0		
child0915	family0895	preg0898	newborn	0	female	TRUE	0		
child0916	family0896	preg0899	newborn	0	female	FALSE	0		
child0917	family0897	preg0900	newborn	0	female	FALSE	0		
child0918	family0898	preg0901	newborn	0	female	TRUE	0.0123785840878179		
child0919	family0899	preg0902	newborn	0	female	FALSE	0		
child0920	family0900	preg0903	newborn	0	female	FALSE	0		
child0921	family0901	preg0904	newborn	0	female	TRUE	0		
child0922	family0902	preg0905	newborn	0	female	TRUE	2.95E-05		
child0923	family0903	preg0906	newborn	0	female	TRUE	0		
child0924	family0904	preg0907	newborn	0	female	TRUE	0		
child0925	family0905	preg0908	newborn	0	female	FALSE	0.000205125730006275	ALT	0
child0926	family0906	preg0909	newborn	0	male	TRUE	0		
child0927	family0907	preg0910	newborn	0	female	TRUE	2.03E-05		
child0928	family0908	preg0911	newborn	0	female	FALSE	2.29E-05		
child0929	family0909	preg0912	newborn	0	male	TRUE	0		
child0930	family0910	preg0913	newborn	0	female	TRUE	0		
child0931	family0911	preg0914	newborn	0	female	FALSE	0.000856112028374002	HET	0.048352144469526
child0932	family0912	preg0915	newborn	0	female	TRUE	0		
child0933	family0913	preg0916	newborn	0	female	FALSE	1.48E-05		
child0934	family0914	preg0917	newborn	0	female	FALSE	0		
child0935	family0915	preg0918	newborn	0	female	TRUE	0		
child0936	family0915	preg0918	newborn	0	female	TRUE	0		
child0937	family0916	preg0919	newborn	0	female	FALSE	0		
child0938	family0917	preg0920	newborn	0	female	TRUE	0		
child0939	family0918	preg0921	newborn	0	female	FALSE	0		
child0940	family0919	preg0922	newborn	0	female	FALSE	0		
child0941	family0920	preg0923	newborn	0	male	TRUE	0		
child0942	family0921	preg0924	newborn	0	male	TRUE	0		
child0943	family0922	preg0925	newborn	0	female	TRUE	0		
child0944	family0923	preg0926	newborn	0	female	TRUE	0		
child0945	family0924	preg0927	newborn	0	female	FALSE	0		
child0946	family0925	preg0928	newborn	0	female	FALSE	0		
child0947	family0926	preg0929	newborn	0	female	FALSE	0		
child0948	family0927	preg0930	newborn	0	female	TRUE	0.00071488645920942	REF	Inf
child0949	family0928	preg0931	newborn	0	female	FALSE	0		
child0950	family0929	preg0932	newborn	0	female	FALSE	0		
child0951	family0930	preg0933	newborn	0	male	TRUE	0		
child0952	family0930	preg0933	newborn	0	male	TRUE	0		
child0953	family0931	preg0934	newborn	0	female	FALSE	0		
child0954	family0932	preg0935	newborn	0	female	FALSE	0		
child0955	family0933	preg0936	newborn	0	female	TRUE	0		
child0956	family0934	preg0937	newborn	0	female	FALSE	1.33E-05		
child0957	family0935	preg0938	newborn	0	male	TRUE	0		
child0958	family0936	preg0939	newborn	0	male	TRUE	0		
child0959	family0937	preg0940	newborn	0	female	TRUE	0		
child0960	family0938	preg0941	newborn	0	female	FALSE	0		
child0961	family0939	preg0942	newborn	0	female	TRUE	0		
child0962	family0940	preg0943	newborn	0	male	TRUE	0		
child0963	family0941	preg0944	newborn	0	female	FALSE	0		
child0964	family0942	preg0945	newborn	0	female	FALSE	0		
child0965	family0943	preg0946	newborn	0	female	TRUE	0		
child0966	family0944	preg0947	newborn	0	male	TRUE	0		
child0967	family0945	preg0948	newborn	0	male	TRUE	0		
child0968	family0946	preg0949	newborn	0	female	FALSE	0		
child0969	family0947	preg0950	newborn	0	female	FALSE	0		
child0970	family0948	preg0951	newborn	0	female	FALSE	0		
child0971	family0949	preg0952	newborn	0	female	FALSE	0		
child0972	family0950	preg0953	newborn	0	female	FALSE	0		
child0973	family0951	preg0954	newborn	0	female	FALSE	0		
child0974	family0952	preg0955	newborn	0	female	FALSE	1.16E-05		
child0975	family0953	preg0956	newborn	0	male	TRUE	0.00210210564852321	REF	Inf
child0976	family0954	preg0957	newborn	0	female	FALSE	0		
child0977	family0955	preg0958	newborn	0	female	FALSE	0		
child0978	family0956	preg0959	newborn	0	female	TRUE	2.76E-05		
child0979	family0957	preg0960	newborn	0	female	TRUE	3.28E-05		
child0980	family0958	preg0961	newborn	0	female	FALSE	0		
child0981	family0959	preg0962	newborn	0	male	TRUE	0		
child0982	family0960	preg0963	newborn	0	female	TRUE	0.0178510532252565		
child0983	family0960	preg0963	newborn	0	female	TRUE	0.0147047638364222		
child0984	family0961	preg0964	newborn	0	female	FALSE	0		
child0985	family0962	preg0965	newborn	0	female	FALSE	0		
child0986	family0963	preg0966	newborn	0	female	TRUE	0		
child0987	family0964	preg0967	newborn	0	female	TRUE	1.44E-05		
child0988	family0965	preg0968	newborn	0	female	FALSE	1.34E-05		
child0989	family0966	preg0969	newborn	0	female	FALSE	1.25E-05		
child0990	family0967	preg0970	newborn	0	female	FALSE	0		
child0991	family0968	preg0971	newborn	0	male	TRUE	2.55E-05		
child0992	family0969	preg0972	newborn	0	female	TRUE	0.0203039267743812	ALT	0.906762295081967
child0993	family0970	preg0973	newborn	0	female	FALSE	0		
child0994	family0971	preg0974	newborn	0	female	TRUE	0		
child0995	family0972	preg0975	newborn	0	female	FALSE	0		
child0996	family0973	preg0976	newborn	0	male	TRUE	0		
child0997	family0974	preg0977	newborn	0	female	FALSE	0.0217175066312997	HET	Inf
child0998	family0975	preg0978	newborn	0	female	FALSE	0		
child0999	family0976	preg0979	newborn	0	female	TRUE	0		
child1000	family0977	preg0980	newborn	0	male	TRUE	0		
child1001	family0978	preg0981	newborn	0	female	TRUE	0.00703771493387642		
child1002	family0979	preg0982	newborn	0	male	TRUE	0		
child1003	family0980	preg0983	newborn	0	male	TRUE	0		
child1004	family0981	preg0984	newborn	0	female	FALSE	1.25E-05		
child1005	family0982	preg0985	newborn	0	female	TRUE	0		
child1006	family0983	preg0986	newborn	0	female	FALSE	0		
child1007	family0984	preg0987	newborn	0	female	FALSE	0		
child1008	family0985	preg0988	newborn	0	female	TRUE	0		
child1009	family0986	preg0989	newborn	0	male	TRUE	0		
child1010	family0987	preg0990	newborn	0	female	TRUE	0.00611813139687804		
child1011	family0988	preg0991	newborn	0	female	TRUE	0		
child1012	family0989	preg0992	newborn	0	female	FALSE	0		
child1013	family0990	preg0993	newborn	0	female	FALSE	0		
child1014	family0991	preg0994	newborn	0	female	FALSE	0		
child1015	family0992	preg0995	newborn	0	female	FALSE	0		
child1016	family0993	preg0996	newborn	0	female	FALSE	0		
child1017	family0994	preg0997	newborn	0	female	FALSE	0		
child1018	family0995	preg0998	newborn	0	female	FALSE	0		
child1019	family0996	preg0999	newborn	0	female	FALSE	0		
child1020	family0997	preg1000	newborn	0	female	FALSE	0		
child1021	family0998	preg1001	newborn	0	female	FALSE	1.07E-05		
child1022	family0999	preg1002	newborn	0	female	FALSE	0		
child1023	family1000	preg1003	newborn	0	female	FALSE	0		
child1024	family1001	preg1004	newborn	0	female	TRUE	0.0043240646207435		
child1025	family1002	preg1005	newborn	0	male	TRUE	0		
child1026	family1003	preg1006	newborn	0	female	FALSE	0		
child1027	family1004	preg1007	newborn	0	male	TRUE	0		
child1028	family1005	preg1008	newborn	0	female	TRUE	0		
child1029	family1006	preg1009	newborn	0	female	FALSE	1.44E-05		
child1030	family1007	preg1010	newborn	0	female	FALSE	0		
child1031	family1008	preg1011	newborn	0	female	FALSE	0		
child1032	family1009	preg1012	newborn	0	female	TRUE	0		
child1033	family1010	preg1013	newborn	0	male	TRUE	0		
child1034	family1011	preg1014	newborn	0	female	FALSE	1.19E-05		
child1035	family1012	preg1015	newborn	0	female	FALSE	0		
child1036	family1013	preg1016	newborn	0	female	TRUE	0		
child1037	family1014	preg1017	newborn	0	male	TRUE	0		
child1038	family1015	preg1018	newborn	0	female	FALSE	0		
child1039	family1016	preg1019	newborn	0	female	FALSE	1.34E-05		
child1040	family1017	preg1020	newborn	0	female	FALSE	0		
child1041	family1018	preg1021	newborn	0	female	FALSE	0		
child1042	family1019	preg1022	newborn	0	female	FALSE	0.00232005270243176	REF	Inf
child1043	family1020	preg1023	newborn	0	female	FALSE	0		
child1044	family1021	preg1024	newborn	0	male	TRUE	0		
child1045	family1022	preg1025	newborn	0	female	TRUE	0		
child1046	family1023	preg1026	newborn	0	female	FALSE	0		
child1047	family1024	preg1027	newborn	0	female	FALSE	0.0180322750810107	REF	Inf
child1048	family1025	preg1028	newborn	0	female	FALSE	1.25E-05		
child1049	family1026	preg1029	newborn	0	female	FALSE	0		
child1050	family1027	preg1030	newborn	0	female	TRUE	0		
child1051	family1028	preg1031	newborn	0	female	TRUE	0		
child1052	family1029	preg1032	newborn	0	male	TRUE	0		
child1053	family1030	preg1033	newborn	0	female	TRUE	1.16E-05		
child1054	family1031	preg1034	newborn	0	female	TRUE	0.00270906109645683	HET	Inf
child1055	family1032	preg1035	newborn	0	female	FALSE	0		
child1056	family1033	preg1036	newborn	0	female	TRUE	0.00023896160321512	HET	Inf
child1057	family1034	preg1037	newborn	0	female	FALSE	0		
child1058	family1035	preg1038	newborn	0	female	TRUE	0		
child1059	family1036	preg1039	newborn	0	female	FALSE	0		
child1060	family1037	preg1040	newborn	0	female	FALSE	0		
child1061	family1038	preg1041	newborn	0	female	TRUE	0		
child1062	family1039	preg1042	newborn	0	female	FALSE	0		
child1063	family1040	preg1043	newborn	0	female	FALSE	1.45E-05		
child1064	family1041	preg1044	newborn	0	female	FALSE	0		
child1065	family1042	preg1045	newborn	0	female	FALSE	0		
child1066	family1043	preg1046	newborn	0	female	TRUE	0		
child1067	family1044	preg1047	newborn	0	female	TRUE	0		
child1068	family1045	preg1048	newborn	0	female	FALSE	0		
child1069	family1046	preg1049	newborn	0	female	TRUE	0		
child1070	family1047	preg1050	newborn	0	male	TRUE	0		
child1071	family1048	preg1051	newborn	0	female	FALSE	0		
child1072	family1049	preg1052	newborn	0	female	TRUE	0.0399224747050834	REF	Inf
child1073	family1050	preg1053	newborn	0	female	FALSE	0		
child1074	family1051	preg1054	newborn	0	female	TRUE	0		
child1075	family1052	preg1055	newborn	0	female	TRUE	0		
child1076	family1053	preg1056	newborn	0	female	FALSE	0		
child1077	family1054	preg1057	newborn	0	female	TRUE	2.41E-05		
child1078	family1055	preg1058	newborn	0	female	TRUE	0.00990996933021137	REF	0.627282860327532
child1079	family1056	preg1059	newborn	0	female	TRUE	0		
child1080	family1057	preg1060	newborn	0	female	TRUE	1.29E-05		
child1081	family1058	preg1061	newborn	0	female	FALSE	0.00291400142146411	HET	
child1082	family1059	preg1062	newborn	0	female	FALSE	0.0176874054871462	HET	271.302167124066
child1083	family1060	preg1063	newborn	0	female	FALSE	1.50E-05		
child1084	family1061	preg1064	newborn	0	female	FALSE	0		
child1085	family1062	preg1065	newborn	0	female	FALSE	0		
child1086	family1063	preg1066	newborn	0	female	FALSE	0		
child1087	family1064	preg1067	newborn	0	female	FALSE	0		
child1088	family1065	preg1068	newborn	0	male	TRUE	0		
child1089	family1066	preg1069	newborn	0	female	TRUE	1.39E-05		
child1090	family1067	preg1070	newborn	0	female	TRUE	0.000149895649567032		
child1091	family1068	preg1071	newborn	0	female	FALSE	0		
child1092	family1069	preg1072	newborn	0	male	TRUE	0		
child1093	family1069	preg1072	newborn	0	female	TRUE	1.26E-05		
child1094	family1070	preg1073	newborn	0	female	FALSE	0		
child1095	family1071	preg1074	newborn	0	female	TRUE	2.22E-05		
child1096	family1072	preg1075	newborn	0	female	FALSE	0		
child1097	family1073	preg1076	newborn	0	female	TRUE	0		
child1098	family1074	preg1077	newborn	0	female	FALSE	0		
child1099	family1075	preg1078	newborn	0	female	FALSE	0		
child1100	family1076	preg1079	newborn	0	female	TRUE	1.74E-05		
child1101	family1077	preg1080	newborn	0	female	FALSE	0		
child1102	family1078	preg1081	newborn	0	female	FALSE	0		
child1103	family1079	preg1082	newborn	0	female	FALSE	0		
child1104	family1080	preg1083	newborn	0	female	FALSE	0		
child1105	family1081	preg1084	newborn	0	male	TRUE	0		
child1106	family1082	preg1085	newborn	0	female	FALSE	0		
child1107	family1083	preg1086	newborn	0	female	FALSE	0		
child1108	family1084	preg1087	newborn	0	female	FALSE	0		
child1109	family1085	preg1088	newborn	0	female	TRUE	1.11E-05		
child1110	family1086	preg1089	newborn	0	female	TRUE	0		
child1111	family1087	preg1090	newborn	0	female	FALSE	6.27E-05		
child1112	family1088	preg1091	newborn	0	male	TRUE	0		
child1113	family1089	preg1092	newborn	0	female	TRUE	0.00177924129964283		
child1114	family1090	preg1093	newborn	0	female	FALSE	0		
child1115	family1091	preg1094	newborn	0	female	FALSE	0		
child1116	family1092	preg1095	newborn	0	female	TRUE	0		
child1117	family1093	preg1096	newborn	0	female	FALSE	0		
child1118	family1094	preg1097	newborn	0	female	TRUE	1.29E-05		
child1119	family1095	preg1098	newborn	0	female	FALSE	1.36E-05		
child1120	family1096	preg1099	newborn	0	female	FALSE	0		
child1121	family1097	preg1100	newborn	0	female	FALSE	0		
child1122	family1098	preg1101	newborn	0	female	TRUE	0		
child1123	family1099	preg1102	newborn	0	female	FALSE	0		
child1124	family1100	preg1103	newborn	0	female	TRUE	1.26E-05		
child1125	family1101	preg1104	newborn	0	female	FALSE	0		
child1126	family1102	preg1105	newborn	0	female	FALSE	0		
child1127	family1103	preg1106	newborn	0	female	FALSE	2.86E-05		
child1128	family1104	preg1107	newborn	0	female	FALSE	0		
child1129	family1105	preg1108	newborn	0	female	FALSE	0		
child1130	family1106	preg1109	newborn	0	female	FALSE	0.00550055005500551	HET	0.0143681155674502
child1131	family1107	preg1110	newborn	0	female	FALSE	0		
child1132	family1108	preg1111	newborn	0	female	FALSE	0		
child1133	family1109	preg1112	newborn	0	female	FALSE	0		
child1134	family1110	preg1113	newborn	0	female	FALSE	0		
child1135	family1111	preg1114	newborn	0	female	FALSE	0		
child1136	family1112	preg1115	newborn	0	female	TRUE	0.00124686311336985	REF	Inf
child1137	family1112	preg1115	newborn	0	female	TRUE	0.00170830302927795	REF	Inf
child1138	family1113	preg1116	newborn	0	female	FALSE	2.91E-05		
child1139	family1114	preg1117	newborn	0	female	TRUE	0		
child1140	family1115	preg1118	newborn	0	female	FALSE	0		
child1141	family1116	preg1119	newborn	0	female	FALSE	0		
child1142	family1117	preg1120	newborn	0	female	FALSE	0		
child1143	family1118	preg1121	newborn	0	female	TRUE	0		
child1144	family1119	preg1122	newborn	0	male	TRUE	0		
child1145	family1120	preg1123	newborn	0	female	TRUE	0		
child1146	family1121	preg1124	newborn	0	male	TRUE	0		
child1147	family1122	preg1125	newborn	0	female	FALSE	0		
child1148	family1123	preg1126	newborn	0	female	FALSE	0		
child1149	family1124	preg1127	newborn	0	female	TRUE	0		
child1150	family1125	preg1128	newborn	0	female	TRUE	0		
child1151	family1126	preg1129	newborn	0	female	TRUE	0		
child1152	family1127	preg1130	newborn	0	female	TRUE	0		
child1153	family1128	preg1131	newborn	0	female	FALSE	0		
child1154	family1129	preg1132	newborn	0	female	FALSE	0		
child1155	family1130	preg1133	newborn	0	female	FALSE	0.00477349528558263	REF	Inf
child1156	family1131	preg1134	newborn	0	female	FALSE	0		
child1157	family1132	preg1135	newborn	0	female	TRUE	1.51E-05		
child1158	family1133	preg1136	newborn	0	female	TRUE	0		
child1159	family1134	preg1137	newborn	0	female	TRUE	0		
child1160	family1135	preg1138	newborn	0	female	FALSE	0.000152688709363982	HET	Inf
child1161	family1136	preg1139	newborn	0	female	FALSE	0		
child1162	family1137	preg1140	newborn	0	female	FALSE	0		
child1163	family1138	preg1141	newborn	0	female	FALSE	0		
child1164	family1139	preg1142	newborn	0	female	TRUE	0		
child1165	family1140	preg1143	newborn	0	male	TRUE	1.30E-05		
child1166	family1141	preg1144	newborn	0	female	FALSE	0		
child1167	family1142	preg1145	newborn	0	female	FALSE	0.0050540897743404	REF	Inf
child1168	family1143	preg1146	newborn	0	female	TRUE	0.00791586565645143		
child1169	family1144	preg1147	newborn	0	female	FALSE	1.25E-05		
child1170	family1145	preg1148	newborn	0	female	TRUE	0.000693170234454638	HET	Inf
child1171	family1146	preg1149	newborn	0	female	FALSE	1.47E-05		
child1172	family1147	preg1150	newborn	0	female	TRUE	1.16E-05		
child1173	family1148	preg1151	newborn	0	female	FALSE	0		
child1174	family1149	preg1152	newborn	0	female	FALSE	0.00223057644110276	REF	Inf
child1175	family1150	preg1153	newborn	0	female	TRUE	0		
child1176	family1151	preg1154	newborn	0	female	FALSE	0		
child1177	family1152	preg1155	newborn	0	female	FALSE	0		
child1178	family1153	preg1156	newborn	0	female	FALSE	0		
child1179	family1154	preg1157	newborn	0	male	TRUE	0		
child1180	family1155	preg1158	newborn	0	male	TRUE	0		
child1181	family1156	preg1159	newborn	0	female	FALSE	0		
child1182	family1157	preg1160	newborn	0	female	FALSE	1.31E-05		
child1183	family1158	preg1161	newborn	0	female	TRUE	0		
child1184	family1159	preg1162	newborn	0	male	TRUE	0		
child1185	family1160	preg1163	newborn	0	male	TRUE	0		
child1186	family1161	preg1164	newborn	0	female	TRUE	0		
child1187	family1162	preg1165	newborn	0	female	TRUE	0.00649729392455543	HET	Inf
child1188	family1163	preg1166	newborn	0	female	FALSE	0		
child1189	family1164	preg1167	newborn	0	male	TRUE	0		
child1190	family1165	preg1168	newborn	0	female	FALSE	1.45E-05		
child1191	family1166	preg1169	newborn	0	female	FALSE	0		
child1192	family1167	preg1170	newborn	0	female	FALSE	0		
child1193	family1168	preg1171	newborn	0	female	FALSE	0		
child1194	family1169	preg1172	newborn	0	female	TRUE	1.47E-05		
child1195	family1170	preg1173	newborn	0	female	FALSE	0		
child1196	family1171	preg1174	newborn	0	female	FALSE	0		
child1197	family1172	preg1175	newborn	0	female	TRUE	0		
child1198	family1173	preg1176	newborn	0	female	FALSE	0		
child1199	family1174	preg1177	newborn	0	male	TRUE	0		
child1200	family1175	preg1178	newborn	0	female	TRUE	0		
child1201	family1176	preg1179	newborn	0	male	TRUE	0		
child1202	family1177	preg1180	newborn	0	female	FALSE	0		
child1203	family1178	preg1181	newborn	0	female	FALSE	0		
child1204	family1179	preg1182	newborn	0	female	FALSE	0		
child1205	family1180	preg1183	newborn	0	female	FALSE	0		
child1206	family1181	preg1184	newborn	0	female	FALSE	0		
child1207	family1182	preg1185	newborn	0	female	TRUE	0		
child1208	family1183	preg1186	newborn	0	male	TRUE	0		
child1209	family1184	preg1187	newborn	0	female	TRUE	0		
child1210	family1185	preg1188	newborn	0	female	FALSE	0		
child1211	family1186	preg1189	newborn	0	female	TRUE	0		
child1212	family1187	preg1190	newborn	0	female	FALSE	0		
child1213	family1188	preg1191	newborn	0	female	FALSE	0.000634843450306616	HET	0.0326708964745775
child1214	family1189	preg1192	newborn	0	female	TRUE	1.35E-05		
child1215	family1190	preg1193	newborn	0	male	TRUE	0		
child1216	family1191	preg1194	newborn	0	female	FALSE	0		
child1217	family1192	preg1195	newborn	0	male	TRUE	1.31E-05		
child1218	family1193	preg1196	newborn	0	female	FALSE	0		
child1219	family1194	preg1197	newborn	0	female	TRUE	0.00263246331354319	REF	Inf
child1220	family1195	preg1198	newborn	0	female	TRUE	0		
child1221	family1196	preg1199	newborn	0	female	FALSE	0		
child1222	family1197	preg1200	newborn	0	female	FALSE	1.11E-05		
child1223	family1198	preg1201	newborn	0	female	FALSE	0		
child1224	family1199	preg1202	newborn	0	female	FALSE	0		
child1225	family1200	preg1203	newborn	0	male	TRUE	0		
child1226	family1201	preg1204	newborn	0	female	FALSE	0		
child1227	family1202	preg1205	newborn	0	female	FALSE	0		
child1228	family1203	preg1206	newborn	0	female	FALSE	0		
child1229	family1204	preg1207	newborn	0	female	FALSE	0		
child1230	family1205	preg1208	newborn	0	male	TRUE	0		
child1231	family1206	preg1209	newborn	0	female	FALSE	0		
child1232	family1207	preg1210	newborn	0	female	FALSE	0		
child1233	family1208	preg1211	newborn	0	female	FALSE	0		
child1234	family1209	preg1212	newborn	0	female	FALSE	0		
child1235	family1210	preg1213	newborn	0	female	FALSE	0		
child1236	family1211	preg1214	newborn	0	female	FALSE	0		
child1237	family1212	preg1215	newborn	0	female	FALSE	0		
child1238	family1213	preg1216	newborn	0	female	FALSE	1.46E-05		
child1239	family1214	preg1217	newborn	0	female	FALSE	0		
child1240	family1215	preg1218	newborn	0	female	FALSE	0		
child1241	family1216	preg1219	newborn	0	female	FALSE	0		
child1242	family1217	preg1220	newborn	0	female	FALSE	3.54E-05		
child1243	family1218	preg1221	newborn	0	male	TRUE	0		
child1244	family1219	preg1222	newborn	0	female	TRUE	0		
child1245	family1220	preg1223	newborn	0	male	TRUE	0		
child1246	family1221	preg1224	newborn	0	male	TRUE	0		
child1247	family1222	preg1225	newborn	0	female	TRUE	0		
child1248	family1223	preg1226	newborn	0	female	FALSE	0		
child1249	family1224	preg1227	newborn	0	female	TRUE	5.31E-05		
child1250	family1225	preg1228	newborn	0	female	TRUE	0.00612553566927149	HET	0
child1251	family1226	preg1229	newborn	0	female	FALSE	0		
child1252	family1227	preg1230	newborn	0	male	TRUE	0		
child1253	family1228	preg1231	newborn	0	female	FALSE	2.93E-05		
child1254	family1229	preg1232	newborn	0	female	FALSE	0		
child1255	family1230	preg1233	newborn	0	female	FALSE	0		
child1256	family1231	preg1234	newborn	0	female	FALSE	0		
child1257	family1232	preg1235	newborn	0	female	FALSE	0		
child1258	family1233	preg1236	newborn	0	female	FALSE	0		
child1259	family1234	preg1237	newborn	0	female	FALSE	2.71E-05		
child1260	family1235	preg1238	newborn	0	female	FALSE	0		
child1261	family1236	preg1239	newborn	0	female	TRUE	0		
child1262	family1237	preg1240	newborn	0	female	TRUE	0		
child1263	family1238	preg1241	newborn	0	female	FALSE	0		
child1264	family1239	preg1242	newborn	0	male	TRUE	0		
child1265	family1240	preg1243	newborn	0	female	FALSE	0		
child1266	family1241	preg1244	newborn	0	female	FALSE	0		
child1267	family1242	preg1245	newborn	0	male	TRUE	0		
child1268	family1243	preg1246	newborn	0	female	FALSE	0		
child1269	family1244	preg1247	newborn	0	female	FALSE	0		
child1270	family1245	preg1248	newborn	0	female	TRUE	0		
child1271	family1246	preg1249	newborn	0	female	FALSE	0		
child1272	family1247	preg1250	newborn	0	female	FALSE	1.39E-05		
child1273	family1248	preg1251	newborn	0	female	FALSE	0		
child1274	family1249	preg1252	newborn	0	female	TRUE	1.10E-05		
child1275	family1250	preg1253	newborn	0	female	FALSE	1.32E-05		
child1276	family1251	preg1254	newborn	0	male	TRUE	1.18E-05		
child1277	family1252	preg1255	newborn	0	female	FALSE	0		
child1278	family1253	preg1256	newborn	0	female	TRUE	9.65E-06		
child1279	family1254	preg1257	newborn	0	female	FALSE	0		
child1280	family1255	preg1258	newborn	0	female	FALSE	0		
child1281	family1256	preg1259	newborn	0	female	TRUE	1.59E-05		
child1282	family1257	preg1260	newborn	0	male	TRUE	0		
child1283	family1258	preg1261	newborn	0	female	FALSE	0		
child1284	family1259	preg1262	newborn	0	female	FALSE	0		
child1285	family1260	preg1263	newborn	0	female	FALSE	0		
child1286	family1261	preg1264	newborn	0	female	FALSE	0		
child1287	family1262	preg1265	newborn	0	female	TRUE	0		
child1288	family1263	preg1266	newborn	0	male	TRUE	2.22E-05		
child1289	family1264	preg1267	newborn	0	female	FALSE	0		
child1290	family1265	preg1268	newborn	0	female	FALSE	0		
child1291	family1266	preg1269	newborn	0	male	TRUE	0.0037358962384948	REF	Inf
child1292	family1267	preg1270	newborn	0	female	FALSE	0		
child1293	family1268	preg1271	newborn	0	male	TRUE	0		
child1294	family1269	preg1272	newborn	0	female	TRUE	0		
child1295	family1270	preg1273	newborn	0	female	FALSE	1.38E-05		
child1296	family1271	preg1274	newborn	0	female	FALSE	0		
child1297	family1272	preg1275	newborn	0	female	FALSE	0		
child1298	family1273	preg1276	newborn	0	female	FALSE	0		
child1299	family1274	preg1277	newborn	0	female	FALSE	0		
child1300	family1275	preg1278	newborn	0	female	FALSE	0		
child1301	family1276	preg1279	newborn	0	female	FALSE	1.37E-05		
child1302	family1277	preg1280	newborn	0	female	FALSE	0		
child1303	family1278	preg1281	newborn	0	female	FALSE	1.03E-05		
child1304	family1279	preg1282	newborn	0	female	FALSE	0		
child1305	family1280	preg1283	newborn	0	female	TRUE	0		
child1306	family1281	preg1284	newborn	0	female	FALSE	0		
child1307	family1282	preg1285	newborn	0	female	FALSE	0		
child1308	family1283	preg1286	newborn	0	female	TRUE	0		
child1309	family1284	preg1287	newborn	0	female	TRUE	1.30E-05		
child1310	family1285	preg1288	newborn	0	female	FALSE	0		
child1311	family1286	preg1289	newborn	0	female	TRUE	0		
child1312	family1287	preg1290	newborn	0	female	FALSE	0.00144076000090048	HET	0.0399172087522176
child1313	family1288	preg1291	newborn	0	female	FALSE	0.00114370498593552		
child1314	family1289	preg1292	newborn	0	male	TRUE	1.38E-05		
child1315	family1290	preg1293	newborn	0	female	FALSE	0		
child1316	family1291	preg1294	newborn	0	female	FALSE	0		
child1317	family1292	preg1295	newborn	0	female	FALSE	0		
child1318	family1293	preg1296	newborn	0	female	TRUE	0		
child1319	family1294	preg1297	newborn	0	female	TRUE	1.60E-05		
child1320	family1295	preg1298	newborn	0	female	TRUE	0		
child1321	family1296	preg1299	newborn	0	female	FALSE	0		
child1322	family1297	preg1300	newborn	0	female	FALSE	0		
child1323	family1298	preg1301	newborn	0	female	FALSE	0.00200821192391819	HET	0.147740637573507
child1324	family1299	preg1302	newborn	0	female	FALSE	0		
child1325	family1300	preg1303	newborn	0	female	FALSE	0		
child1326	family1301	preg1304	newborn	0	female	TRUE	0		
child1327	family1302	preg1305	newborn	0	female	FALSE	0		
child1328	family1303	preg1306	newborn	0	female	FALSE	0		
child1329	family1304	preg1307	newborn	0	female	TRUE	0		
child1330	family1305	preg1308	newborn	0	female	FALSE	1.45E-05		
child1331	family1306	preg1309	newborn	0	female	TRUE	0		
child1332	family1307	preg1310	newborn	0	female	FALSE	0		
child1333	family1308	preg1311	newborn	0	female	TRUE	0		
child1334	family1309	preg1312	newborn	0	female	TRUE	0		
child1335	family1310	preg1313	newborn	0	female	FALSE	0		
child1336	family1311	preg1314	newborn	0	female	TRUE	0		
child1337	family1312	preg1315	newborn	0	female	FALSE	0.00191424768570446	HET	0.0555407209612817
child1338	family1313	preg1316	newborn	0	female	FALSE	0.042606584653992	REF	1.43634385201306
child1339	family1314	preg1317	newborn	0	female	FALSE	0		
child1340	family1315	preg1318	newborn	0	male	TRUE	0		
child1341	family1316	preg1319	newborn	0	female	FALSE	0		
child1342	family1317	preg1320	newborn	0	female	FALSE	2.42E-05		
child1343	family1318	preg1321	newborn	0	female	FALSE	0		
child1344	family1319	preg1322	newborn	0	female	FALSE	0		
child1345	family1320	preg1323	newborn	0	female	FALSE	0		
child1346	family1321	preg1324	newborn	0	male	TRUE	0		
child1347	family1322	preg1325	newborn	0	female	TRUE	0		
child1348	family1323	preg1326	newborn	0	male	TRUE	0		
child1349	family1324	preg1327	newborn	0	female	TRUE	1.20E-05		
child1350	family1325	preg1328	newborn	0	female	TRUE	0		
child1351	family1326	preg1329	newborn	0	female	TRUE	0		
child1352	family1327	preg1330	newborn	0	female	FALSE	1.27E-05		
child1353	family1328	preg1331	newborn	0	male	TRUE	0		
child1354	family1329	preg1332	newborn	0	female	FALSE	0		
child1355	family1330	preg1333	newborn	0	female	FALSE	0		
child1356	family1331	preg1334	newborn	0	male	TRUE	0		
child1357	family1332	preg1335	newborn	0	female	FALSE	0.00373948270489249	REF	Inf
child1358	family1333	preg1336	newborn	0	female	FALSE	1.34E-05		
child1359	family1334	preg1337	newborn	0	female	TRUE	0		
child1360	family1335	preg1338	newborn	0	female	FALSE	0		
child1361	family1336	preg1339	newborn	0	female	TRUE	0		
child1362	family1337	preg1340	newborn	0	female	FALSE	0		
child1363	family1338	preg1341	newborn	0	female	FALSE	0		
child1364	family1339	preg1342	newborn	0	female	FALSE	0		
child1365	family1340	preg1343	newborn	0	female	FALSE	1.52E-05		
child1366	family1341	preg1344	newborn	0	female	FALSE	1.51E-05		
child1367	family1342	preg1345	newborn	0	male	TRUE	0		
child1368	family1343	preg1346	newborn	0	female	FALSE	0		
child1369	family1344	preg1347	newborn	0	female	TRUE	0.00572303633904519		
child1370	family1345	preg1348	newborn	0	female	FALSE	1.31E-05		
child1371	family1346	preg1349	newborn	0	female	TRUE	0		
child1372	family1347	preg1350	newborn	0	female	FALSE	2.92E-05		
child1373	family1348	preg1351	newborn	0	female	TRUE	0		
child1374	family1349	preg1352	newborn	0	female	FALSE	0.00297861700855537	REF	Inf
child1375	family1350	preg1353	newborn	0	female	FALSE	1.11E-05		
child1376	family1351	preg1354	newborn	0	female	FALSE	0.0110115417926012	HET	0.0570583262890955
child1377	family1352	preg1355	newborn	0	female	TRUE	0		
child1378	family1353	preg1356	newborn	0	female	TRUE	0		
child1379	family1354	preg1357	newborn	0	female	FALSE	0.00267665190711448	REF	Inf
child1380	family1355	preg1358	newborn	0	female	FALSE	0		
child1381	family1356	preg1359	newborn	0	male	TRUE	1.18E-05		
child1382	family1357	preg1360	newborn	0	female	FALSE	0		
child1383	family1358	preg1361	newborn	0	female	FALSE	0		
child1384	family1359	preg1362	newborn	0	female	FALSE	0		
child1385	family1360	preg1363	newborn	0	female	TRUE	1.33E-05		
child1386	family1361	preg1364	newborn	0	female	TRUE	0		
child1387	family1362	preg1365	newborn	0	female	FALSE	0		
child1388	family1363	preg1366	newborn	0	female	FALSE	0		
child1389	family1364	preg1367	newborn	0	female	FALSE	0		
child1390	family1365	preg1368	newborn	0	female	TRUE	0.00125207646344185	ALT	0
child1391	family1366	preg1369	newborn	0	female	FALSE	0		
child1392	family1367	preg1370	newborn	0	female	FALSE	0.00413353279269349	REF	
child1393	family1368	preg1371	newborn	0	female	FALSE	0		
child1394	family1369	preg1372	newborn	0	female	FALSE	0		
child1395	family1370	preg1373	newborn	0	female	FALSE	0		
child1396	family1371	preg1374	newborn	0	female	TRUE	1.10E-05		
child1397	family1372	preg1375	newborn	0	female	FALSE	1.70E-05		
child1398	family1373	preg1376	newborn	0	female	FALSE	0		
child1399	family1374	preg1377	newborn	0	female	FALSE	0		
child1400	family1375	preg1378	newborn	0	female	TRUE	0		
child1401	family1376	preg1379	newborn	0	female	FALSE	0.0165714951637338	HET	500.706888958792
child1402	family1377	preg1380	newborn	0	female	TRUE	0		
child1403	family1378	preg1381	newborn	0	female	TRUE	0		
child1404	family1379	preg1382	newborn	0	female	FALSE	0		
child1405	family1380	preg1383	newborn	0	female	FALSE	0		
child1406	family1381	preg1384	newborn	0	female	TRUE	0.000154335277957836		
child1407	family1382	preg1385	newborn	0	male	TRUE	0		
child1408	family1383	preg1386	newborn	0	male	TRUE	0		
child1409	family1384	preg1387	newborn	0	female	FALSE	0		
child1410	family1385	preg1388	newborn	0	female	FALSE	0		
child1411	family1386	preg1389	newborn	0	male	TRUE	0		
child1412	family1387	preg1390	newborn	0	female	FALSE	0		
child1413	family1388	preg1391	newborn	0	female	FALSE	0		
child1414	family1389	preg1392	newborn	0	female	FALSE	0		
child1415	family1390	preg1393	newborn	0	female	FALSE	0		
child1416	family1391	preg1394	newborn	0	female	FALSE	0.0587648899656774	REF	Inf
child1417	family1392	preg1395	newborn	0	female	FALSE	0		
child1418	family1393	preg1396	newborn	0	female	FALSE	0		
child1419	family1394	preg1397	newborn	0	female	FALSE	0		
child1420	family1395	preg1398	newborn	0	female	FALSE	0		
child1421	family1396	preg1399	newborn	0	female	FALSE	0		
child1422	family1397	preg1400	newborn	0	female	FALSE	0		
child1423	family1398	preg1401	newborn	0	female	TRUE	0		
child1424	family1399	preg1402	newborn	0	female	TRUE	3.03E-05		
child1425	family1400	preg1403	newborn	0	female	TRUE	0		
child1426	family1401	preg1404	newborn	0	female	FALSE	0		
child1427	family1402	preg1405	newborn	0	female	FALSE	0		
child1428	family1403	preg1406	newborn	0	female	FALSE	0		
child1429	family1404	preg1407	newborn	0	male	TRUE	0		
child1430	family1405	preg1408	newborn	0	female	TRUE	0		
child1431	family1406	preg1409	newborn	0	female	FALSE	0		
child1432	family1407	preg1410	newborn	0	male	TRUE	0		
child1433	family1408	preg1411	newborn	0	female	FALSE	0.00222750222750223	ALT	0
child1434	family1409	preg1412	newborn	0	female	TRUE	0		
child1435	family1410	preg1413	newborn	0	female	TRUE	1.73E-05		
child1436	family1411	preg1414	newborn	0	female	FALSE	0.0178474349284644	ALT	0.843531468531469
child1437	family1412	preg1415	newborn	0	male	TRUE	0		
child1438	family1413	preg1416	newborn	0	female	FALSE	0		
child1439	family1414	preg1417	newborn	0	female	TRUE	0		
child1440	family1415	preg1418	newborn	0	female	FALSE	0		
child1441	family1416	preg1419	newborn	0	female	FALSE	0		
child1442	family1417	preg1420	newborn	0	female	FALSE	0		
child1443	family1418	preg1421	newborn	0	male	TRUE	1.58E-05		
child1444	family1419	preg1422	newborn	0	male	TRUE	0		
child1445	family1420	preg1423	newborn	0	female	FALSE	0		
child1446	family1421	preg1424	newborn	0	female	FALSE	0		
child1447	family1422	preg1425	newborn	0	female	FALSE	1.00E-05		
child1448	family1423	preg1426	newborn	0	female	FALSE	0.00261389607368176	REF	Inf
child1449	family1424	preg1427	newborn	0	female	FALSE	0		
child1450	family1425	preg1428	newborn	0	female	FALSE	0		
child1451	family1426	preg1429	newborn	0	female	TRUE	1.26E-05		
child1452	family1427	preg1430	newborn	0	female	FALSE	0		
child1453	family1428	preg1431	newborn	0	female	FALSE	0		
child1454	family1429	preg1432	newborn	0	female	FALSE	0.000751659915647053		
child1455	family1430	preg1433	newborn	0	female	FALSE	0		
child1456	family1431	preg1434	newborn	0	female	TRUE	0		
child1457	family1432	preg1435	newborn	0	female	TRUE	2.73E-05		
child1458	family1433	preg1436	newborn	0	female	FALSE	5.09E-05		
child1459	family1434	preg1437	newborn	0	male	TRUE	0		
child1460	family1435	preg1438	newborn	0	female	FALSE	0		
preg1413-father	family1410	preg1413	father	42	male		0		
preg1413-mother	family1410	preg1413	mother	36	female		0		
preg0390-father	family0387	preg0390	father	38	male		2.71E-05		
preg0390-mother	family0387	preg0390	mother	37	female		0		
preg1022-father	family1019	preg1022	father	32	male		0	REF	
preg1022-mother	family1019	preg1022	mother	31	female		0.000675827889164228	HET	0
preg0145-father	family0144	preg0145	father	30	male		0		
preg0145-mother	family0144	preg0145	mother	30	female		0		
preg1175-mother	family1172	preg1175	mother	33	female		0		
preg1133-father	family1130	preg1133	father	30	male		0		
preg1133-mother	family1130	preg1133	mother	29	female		0		
preg1123-father	family1120	preg1123	father	27	male		0		
preg1123-mother	family1120	preg1123	mother	33	female		0		
preg0570-father	family0567	preg0570	father	33	male		0		
preg0570-mother	family0567	preg0570	mother	31	female		1.36E-05		
preg0418-father	family0415	preg0418	father	28	male		0		
preg0418-mother	family0415	preg0418	mother	27	female		0		
preg0685-father	family0682	preg0685	father	27	male		0		
preg0685-mother	family0682	preg0685	mother	29	female		0		
preg0655-father	family0652	preg0655	father	30	male		3.05E-05		
preg0655-mother	family0652	preg0655	mother	24	female		0		
preg0120-father	family0119	preg0120	father	28	male		0		
preg0120-mother	family0119	preg0120	mother	24	female		0.000839702088302587		
preg0490-father	family0487	preg0490	father	34	male		1.61E-05		
preg0490-mother	family0487	preg0490	mother	30	female		0.00217979868101354		
preg1349-father	family1346	preg1349	father	33	male		0		
preg1349-mother	family1346	preg1349	mother	30	female		0		
preg0835-father	family0832	preg0835	father	35	male		0		
preg0835-mother	family0832	preg0835	mother	34	female		0		
preg0286-father	family0284	preg0286	father	46	male		0		
preg0286-mother	family0284	preg0286	mother	30	female		0		
preg1217-father	family1214	preg1217	father	29	male		0		
preg1217-mother	family1214	preg1217	mother	28	female		0		
preg0558-father	family0555	preg0558	father	37	male		0		
preg0558-mother	family0555	preg0558	mother	37	female		0		
preg0479-father	family0476	preg0479	father	30	male		0		
preg0479-mother	family0476	preg0479	mother	26	female		0.00976548876271257		
preg0536-father	family0533	preg0536	father	38	male		0		
preg0536-mother	family0533	preg0536	mother	24	female		0		
preg1189-father	family1186	preg1189	father	46	male		0		
preg1189-mother	family1186	preg1189	mother	35	female		1.49E-05		
preg0264-father	family0263	preg0264	father	36	male		1.34E-05		
preg0264-mother	family0263	preg0264	mother	37	female		0		
preg0969-father	family0966	preg0969	father	36	male		2.46E-05		
preg0969-mother	family0966	preg0969	mother	35	female		0		
preg0342-father	family0339	preg0342	father	32	male		0		
preg0342-mother	family0339	preg0342	mother	30	female		0		
preg0080-father	family0079	preg0080	father	34	male		0		
preg0080-mother	family0079	preg0080	mother	34	female		0		
preg1062-father	family1059	preg1062	father	34	male		0.00518686194852115	ALT	0
preg1062-mother	family1059	preg1062	mother	24	female		0	HET	
preg0356-father	family0353	preg0356	father	39	male		0		
preg0356-mother	family0353	preg0356	mother	31	female		0.00281751529397114		
preg0098-mother	family0097	preg0098	mother	35	female		0.000178123469251436		
preg0338-father	family0335	preg0338	father	45	male		0		
preg0338-mother	family0335	preg0338	mother	36	female		0		
preg0112-father	family0111	preg0112	father	34	male		0		
preg0112-mother	family0111	preg0112	mother	33	female		3.78E-05		
preg0518-father	family0515	preg0518	father	28	male		5.42E-05		
preg0518-mother	family0515	preg0518	mother	29	female		0		
preg1337-father	family1334	preg1337	father	28	male		0		
preg1337-mother	family1334	preg1337	mother	27	female		0.00284236333755422		
preg0884-father	family0881	preg0884	father	23	male		0		
preg0884-mother	family0881	preg0884	mother	20	female		0		
preg0994-father	family0991	preg0994	father	27	male		0		
preg0994-mother	family0991	preg0994	mother	23	female		0		
preg1333-father	family1330	preg1333	father	38	male		0		
preg1333-mother	family1330	preg1333	mother	35	female		0.00118256154367546		
preg1218-father	family1215	preg1218	father	33	male		0		
preg1218-mother	family1215	preg1218	mother	33	female		0		
preg0529-father	family0526	preg0529	father	28	male		0		
preg0529-mother	family0526	preg0529	mother	27	female		0		
preg1019-father	family1016	preg1019	father	21	male		0		
preg1019-mother	family1016	preg1019	mother	21	female		0		
preg0535-father	family0532	preg0535	father	51	male		0		
preg0535-mother	family0532	preg0535	mother	21	female		0		
preg0101-father	family0100	preg0101	father	41	male		0		
preg0101-mother	family0100	preg0101	mother	35	female		0		
preg0893-father	family0890	preg0893	father	29	male		0		
preg0893-mother	family0890	preg0893	mother	28	female		0		
preg1104-father	family1101	preg1104	father	31	male		0		
preg1104-mother	family1101	preg1104	mother	29	female		0		
preg0974-father	family0971	preg0974	father	28	male		0		
preg0974-mother	family0971	preg0974	mother	26	female		0		
preg0258-father	family0257	preg0258	father	36	male		0		
preg0258-mother	family0257	preg0258	mother	39	female		0		
preg0864-father	family0861	preg0864	father	34	male		1.85E-05		
preg0864-mother	family0861	preg0864	mother	26	female		0		
preg0813-father	family0810	preg0813	father	32	male		0		
preg0813-mother	family0810	preg0813	mother	24	female		0		
preg0027-father	family0027	preg0027	father	32	male		1.49E-05		
preg0027-mother	family0027	preg0027	mother	30	female		0		
preg0287-father	family0285	preg0287	father	39	male		0		
preg0287-mother	family0285	preg0287	mother	37	female		0		
preg1103-father	family1100	preg1103	father	26	male		0		
preg1103-mother	family1100	preg1103	mother	28	female		0		
preg0029-father	family0029	preg0029	father	21	male		0		
preg0029-mother	family0029	preg0029	mother	21	female		0		
preg0770-father	family0767	preg0770	father	30	male		0		
preg0770-mother	family0767	preg0770	mother	26	female		0		
preg0613-father	family0610	preg0613	father	21	male		0		
preg0613-mother	family0610	preg0613	mother	20	female		4.14E-05		
preg0389-father	family0386	preg0389	father	22	male		0		
preg0389-mother	family0386	preg0389	mother	20	female		0.00136111145172959		
preg1263-father	family1260	preg1263	father	28	male		0		
preg1263-mother	family1260	preg1263	mother	29	female		2.79E-05		
preg0244-mother	family0243	preg0244	mother	29	female		0		
preg0900-father	family0897	preg0900	father	34	male		0		
preg0900-mother	family0897	preg0900	mother	30	female		0.00245439133625161		
preg0308-father	family0306	preg0308	father	31	male		0		
preg0308-mother	family0306	preg0308	mother	28	female		0.00766662829515368		
preg0355-father	family0352	preg0355	father	42	male		0		
preg0355-mother	family0352	preg0355	mother	42	female		0		
preg0217-father	family0216	preg0217	father	35	male		0		
preg0217-mother	family0216	preg0217	mother	28	female		1.28E-05		
preg1150-father	family1147	preg1150	father	32	male		0		
preg1150-mother	family1147	preg1150	mother	32	female		0		
preg0480-father	family0477	preg0480	father	31	male		0		
preg0480-mother	family0477	preg0480	mother	31	female		0		
preg0700-father	family0697	preg0700	father	40	male		1.42E-05		
preg0700-mother	family0697	preg0700	mother	42	female		0		
preg0699-mother	family0696	preg0699	mother	34	female		0		
preg0375-father	family0372	preg0375	father	41	male		0		
preg0375-mother	family0372	preg0375	mother	40	female		0		
preg1255-father	family1252	preg1255	father	34	male		0		
preg1255-mother	family1252	preg1255	mother	25	female		0		
preg0458-mother	family0455	preg0458	mother	20	female		0		
preg0288-father	family0286	preg0288	father	33	male		0		
preg0288-mother	family0286	preg0288	mother	28	female		0		
preg0153-father	family0152	preg0153	father	32	male		2.54E-05		
preg0153-mother	family0152	preg0153	mother	24	female		0		
preg0730-father	family0727	preg0730	father	39	male		0		
preg0730-mother	family0727	preg0730	mother	38	female		0		
preg0848-father	family0845	preg0848	father	38	male		0		
preg0848-mother	family0845	preg0848	mother	36	female		0.000144787644787645		
preg1058-father	family1055	preg1058	father	43	male		0		
preg1058-mother	family1055	preg1058	mother	38	female		1.34E-05		
preg0659-father	family0656	preg0659	father	37	male		0		
preg0659-mother	family0656	preg0659	mother	38	female		0		
preg0294-father	family0292	preg0294	father	35	male		0		
preg0294-mother	family0292	preg0294	mother	25	female		1.59E-05		
preg0788-father	family0785	preg0788	father	28	male		0		
preg0788-mother	family0785	preg0788	mother	28	female		0		
preg1320-father	family1317	preg1320	father	39	male		0		
preg1320-mother	family1317	preg1320	mother	33	female		0		
preg1252-father	family1249	preg1252	father	32	male		0.0191740196438271		
preg1252-mother	family1249	preg1252	mother	35	female		0		
preg0436-father	family0433	preg0436	father	30	male		0		
preg0436-mother	family0433	preg0436	mother	29	female		0		
preg1237-father	family1234	preg1237	father	31	male		0		
preg1237-mother	family1234	preg1237	mother	24	female		0.00228129196205548		
preg1009-father	family1006	preg1009	father	30	male		0		
preg1009-mother	family1006	preg1009	mother	27	female		0		
preg1198-father	family1195	preg1198	father	33	male		0		
preg1198-mother	family1195	preg1198	mother	25	female		0		
preg0910-father	family0907	preg0910	father	30	male		0		
preg0910-mother	family0907	preg0910	mother	30	female		0		
preg1405-father	family1402	preg1405	father	31	male		0		
preg1405-mother	family1402	preg1405	mother	29	female		0		
preg0383-father	family0380	preg0383	father	42	male		0		
preg0383-mother	family0380	preg0383	mother	33	female		0		
preg1354-father	family1351	preg1354	father	27	male		1.20E-05		
preg1354-mother	family1351	preg1354	mother	27	female		0		
preg1228-father	family1225	preg1228	father	29	male		0		
preg1228-mother	family1225	preg1228	mother	33	female		0		
preg0214-father	family0213	preg0214	father	32	male		0		
preg0214-mother	family0213	preg0214	mother	30	female		0		
preg0121-father	family0120	preg0121	father	38	male		0		
preg0121-mother	family0120	preg0121	mother	34	female		0		
preg0047-father	family0046	preg0047	father	29	male		0		
preg0047-mother	family0046	preg0047	mother	28	female		0		
preg1300-father	family1297	preg1300	father	33	male		0		
preg1300-mother	family1297	preg1300	mother	28	female		0		
preg1397-father	family1394	preg1397	father	36	male		0		
preg1397-mother	family1394	preg1397	mother	36	female		0		
preg1282-father	family1279	preg1282	father	35	male		1.59E-05		
preg1282-mother	family1279	preg1282	mother	35	female		0		
preg0302-father	family0300	preg0302	father	33	male		0		
preg0302-mother	family0300	preg0302	mother	27	female		0.0232394737304361		
preg1145-father	family1142	preg1145	father	29	male		0		
preg1145-mother	family1142	preg1145	mother	25	female		0		
preg0481-father	family0478	preg0481	father	23	male		0		
preg0481-mother	family0478	preg0481	mother	23	female		0		
preg0385-father	family0382	preg0385	father	32	male		0		
preg0385-mother	family0382	preg0385	mother	30	female		0		
preg1051-father	family1048	preg1051	father	27	male		1.35E-05		
preg1051-mother	family1048	preg1051	mother	34	female		0		
preg0485-father	family0482	preg0485	father	32	male		0		
preg0485-mother	family0482	preg0485	mother	32	female		0		
preg0078-father	family0077	preg0078	father	48	male		0		
preg0078-mother	family0077	preg0078	mother	39	female		0		
preg0656-father	family0653	preg0656	father	43	male		0		
preg0656-mother	family0653	preg0656	mother	36	female		0		
preg0393-father	family0390	preg0393	father	30	male		0		
preg0393-mother	family0390	preg0393	mother	26	female		0		
preg0103-father	family0102	preg0103	father	32	male		3.54E-05		
preg0103-mother	family0102	preg0103	mother	31	female		0		
preg0931-father	family0928	preg0931	father	27	male		0		
preg0931-mother	family0928	preg0931	mother	25	female		0.00135828554180501		
preg0820-father	family0817	preg0820	father	33	male		0.00307748517467187		
preg0820-mother	family0817	preg0820	mother	33	female		0		
preg1083-father	family1080	preg1083	father	23	male		0		
preg1083-mother	family1080	preg1083	mother	30	female		3.01E-05		
preg0186-father	family0185	preg0186	father	30	male		0		
preg0186-mother	family0185	preg0186	mother	28	female		0		
preg0283-father	family0281	preg0283	father	39	male		0		
preg0283-mother	family0281	preg0283	mother	32	female		0		
preg1201-father	family1198	preg1201	father	28	male		0		
preg1201-mother	family1198	preg1201	mother	30	female		0		
preg1335-father	family1332	preg1335	father	27	male		0		
preg1335-mother	family1332	preg1335	mother	26	female		0		
preg0069-father	family0068	preg0069	father	31	male		0		
preg0069-mother	family0068	preg0069	mother	30	female		0		
preg0887-father	family0884	preg0887	father	30	male		0		
preg0887-mother	family0884	preg0887	mother	23	female		0		
preg0173-father	family0172	preg0173	father	25	male		0		
preg0173-mother	family0172	preg0173	mother	20	female		0		
preg0429-father	family0426	preg0429	father	24	male		0		
preg0429-mother	family0426	preg0429	mother	23	female		0		
preg0052-mother	family0051	preg0052	mother	29	female		1.99E-05		
preg0628-father	family0625	preg0628	father	31	male		0		
preg0628-mother	family0625	preg0628	mother	28	female		0		
preg0107-father	family0106	preg0107	father	38	male		2.25E-05		
preg0107-mother	family0106	preg0107	mother	36	female		0		
preg0371-father	family0368	preg0371	father	36	male		0		
preg0371-mother	family0368	preg0371	mother	32	female		0		
preg0688-father	family0685	preg0688	father	29	male		0		
preg0688-mother	family0685	preg0688	mother	27	female		0		
preg0163-father	family0162	preg0163	father	30	male		0		
preg0163-mother	family0162	preg0163	mother	30	female		1.34E-05		
preg0802-father	family0799	preg0802	father	33	male		0		
preg0802-mother	family0799	preg0802	mother	37	female		0		
preg0744-mother	family0741	preg0744	mother	28	female		0.00976236798221231		
preg0200-father	family0199	preg0200	father	31	male		0		
preg0200-mother	family0199	preg0200	mother	31	female		0		
preg1294-father	family1291	preg1294	father	42	male		0		
preg1294-mother	family1291	preg1294	mother	39	female		0		
preg0630-father	family0627	preg0630	father	30	male		0		
preg0630-mother	family0627	preg0630	mother	28	female		0.0034438620017067		
preg0151-father	family0150	preg0151	father	24	male		0		
preg0151-mother	family0150	preg0151	mother	23	female		0		
preg0212-father	family0211	preg0212	father	26	male		0		
preg0212-mother	family0211	preg0212	mother	24	female		0.00419147602632403		
preg0154-father	family0153	preg0154	father	33	male		0		
preg0154-mother	family0153	preg0154	mother	31	female		0		
preg0512-mother	family0509	preg0512	mother	38	female		0		
preg0433-father	family0430	preg0433	father	23	male		2.34E-05		
preg0433-mother	family0430	preg0433	mother	23	female		0		
preg1034-mother	family1031	preg1034	mother	29	female		0.00256025654287783	ALT	0
preg0742-father	family0739	preg0742	father	25	male		0		
preg0742-mother	family0739	preg0742	mother	24	female		0		
preg1378-mother	family1375	preg1378	mother	23	female		0		
preg1070-father	family1067	preg1070	father	31	male		0		
preg1070-mother	family1067	preg1070	mother	28	female		0		
preg0942-father	family0939	preg0942	father	39	male		0		
preg0942-mother	family0939	preg0942	mother	36	female		0		
preg1325-father	family1322	preg1325	father	30	male		0.00794463627319015		
preg1325-mother	family1322	preg1325	mother	25	female		0		
preg0231-mother	family0230	preg0231	mother	35	female		1.52E-05		
preg0083-mother	family0082	preg0083	mother	32	female		1.43E-05		
preg0085-father	family0084	preg0085	father	40	male		0		
preg0085-mother	family0084	preg0085	mother	37	female		0		
preg1077-father	family1074	preg1077	father	36	male		0		
preg1077-mother	family1074	preg1077	mother	33	female		0		
preg1087-father	family1084	preg1087	father	34	male		0		
preg1087-mother	family1084	preg1087	mother	32	female		0		
preg0493-father	family0490	preg0493	father	32	male		0		
preg0493-mother	family0490	preg0493	mother	32	female		0		
preg0250-father	family0249	preg0250	father	46	male		0		
preg0250-mother	family0249	preg0250	mother	33	female		0		
preg0603-father	family0600	preg0603	father	39	male		0		
preg0603-mother	family0600	preg0603	mother	35	female		0		
preg0241-father	family0240	preg0241	father	38	male		0		
preg0241-mother	family0240	preg0241	mother	36	female		0.000408443102417108		
preg1126-father	family1123	preg1126	father	30	male		0		
preg1126-mother	family1123	preg1126	mother	29	female		0		
preg0810-father	family0807	preg0810	father	40	male		0		
preg0810-mother	family0807	preg0810	mother	30	female		0		
preg0733-father	family0730	preg0733	father	38	male		0		
preg0733-mother	family0730	preg0733	mother	34	female		0		
preg0205-father	family0204	preg0205	father	40	male		0		
preg0205-mother	family0204	preg0205	mother	30	female		0		
preg1304-father	family1301	preg1304	father	24	male		0		
preg1304-mother	family1301	preg1304	mother	25	female		0		
preg0792-father	family0789	preg0792	father	27	male		0		
preg0792-mother	family0789	preg0792	mother	28	female		0		
preg0841-father	family0838	preg0841	father	32	male		0		
preg0841-mother	family0838	preg0841	mother	31	female		1.26E-05		
preg1357-father	family1354	preg1357	father	29	male		0		
preg1357-mother	family1354	preg1357	mother	29	female		0		
preg0566-father	family0563	preg0566	father	31	male		0		
preg0566-mother	family0563	preg0566	mother	28	female		0		
preg0917-father	family0914	preg0917	father	36	male		0		
preg0917-mother	family0914	preg0917	mother	35	female		0		
preg0509-father	family0506	preg0509	father	32	male		0		
preg0509-mother	family0506	preg0509	mother	33	female		0		
preg0001-mother	family0001	preg0001	mother	32	female		0		
preg0143-father	family0142	preg0143	father	31	male		0.00598112208342419		
preg0143-mother	family0142	preg0143	mother	29	female		0		
preg0823-father	family0820	preg0823	father	22	male		0		
preg0823-mother	family0820	preg0823	mother	27	female		0		
preg0016-father	family0016	preg0016	father	33	male		0		
preg0016-mother	family0016	preg0016	mother	32	female		0		
preg0621-father	family0618	preg0621	father	29	male		0		
preg0621-mother	family0618	preg0621	mother	25	female		0.00198736916486331		
preg0119-father	family0118	preg0119	father	38	male		0		
preg0119-mother	family0118	preg0119	mother	30	female		0		
preg1316-father	family1313	preg1316	father	33	male		0		
preg1316-mother	family1313	preg1316	mother	30	female		0		
preg0495-father	family0492	preg0495	father	29	male		0		
preg0495-mother	family0492	preg0495	mother	27	female		0		
preg0859-father	family0856	preg0859	father	36	male		0		
preg0859-mother	family0856	preg0859	mother	28	female		0		
preg0297-father	family0295	preg0297	father	31	male		0		
preg0297-mother	family0295	preg0297	mother	27	female		0		
preg0323-father	family0320	preg0323	father	32	male		0		
preg0323-mother	family0320	preg0323	mother	28	female		0		
preg0772-father	family0769	preg0772	father	30	male		0		
preg0772-mother	family0769	preg0772	mother	32	female		0		
preg1368-father	family1365	preg1368	father	35	male		0	HET	
preg1368-mother	family1365	preg1368	mother	28	female		0.00892150134614371	HET	70.7812027802962
preg0443-father	family0440	preg0443	father	35	male		0		
preg0443-mother	family0440	preg0443	mother	30	female		1.45E-05		
preg1094-father	family1091	preg1094	father	29	male		0		
preg1094-mother	family1091	preg1094	mother	27	female		0		
preg1391-mother	family1388	preg1391	mother	34	female		1.71E-05		
preg0533-father	family0530	preg0533	father	33	male		0		
preg0533-mother	family0530	preg0533	mother	31	female		0		
preg0427-mother	family0424	preg0427	mother	28	female		0.0114923612825365	REF	Inf
preg0768-father	family0765	preg0768	father	27	male		0		
preg0768-mother	family0765	preg0768	mother	27	female		0		
preg0450-father	family0447	preg0450	father	28	male		0	HET	
preg0450-mother	family0447	preg0450	mother	27	female		0.000455440504735242	HET	
preg0684-father	family0681	preg0684	father	27	male		0		
preg0684-mother	family0681	preg0684	mother	27	female		0		
preg0929-father	family0926	preg0929	father	28	male		0		
preg0929-mother	family0926	preg0929	mother	26	female		0.00606121157624804		
preg0616-father	family0613	preg0616	father	36	male		0		
preg0616-mother	family0613	preg0616	mother	33	female		0		
preg1015-father	family1012	preg1015	father	32	male		0		
preg1015-mother	family1012	preg1015	mother	28	female		0		
preg0831-father	family0828	preg0831	father	34	male		0		
preg0831-mother	family0828	preg0831	mother	35	female		0		
preg0108-father	family0107	preg0108	father	35	male		0		
preg0108-mother	family0107	preg0108	mother	27	female		2.20E-05		
preg0941-father	family0938	preg0941	father	38	male		1.31E-05		
preg0941-mother	family0938	preg0941	mother	29	female		0		
preg0301-mother	family0299	preg0301	mother	30	female		0		
preg0326-father	family0323	preg0326	father	32	male		0		
preg0326-mother	family0323	preg0326	mother	31	female		0		
preg1172-mother	family1169	preg1172	mother	28	female		1.17E-05		
preg0234-father	family0233	preg0234	father	23	male		0		
preg0234-mother	family0233	preg0234	mother	23	female		0		
preg0774-father	family0771	preg0774	father	31	male		0		
preg0774-mother	family0771	preg0774	mother	38	female		0		
preg0804-father	family0801	preg0804	father	38	male		0		
preg0804-mother	family0801	preg0804	mother	36	female		0		
preg0147-father	family0146	preg0147	father	34	male		0		
preg0147-mother	family0146	preg0147	mother	28	female		0		
preg1194-father	family1191	preg1194	father	31	male		0		
preg1194-mother	family1191	preg1194	mother	29	female		4.98E-05		
preg1096-father	family1093	preg1096	father	28	male		0		
preg1096-mother	family1093	preg1096	mother	30	female		0		
preg1164-father	family1161	preg1164	father	37	male		0		
preg1164-mother	family1161	preg1164	mother	37	female		0		
preg0908-mother	family0905	preg0908	mother	23	female		0		
preg0767-father	family0764	preg0767	father	43	male		0		
preg0767-mother	family0764	preg0767	mother	39	female		0		
preg1168-father	family1165	preg1168	father	28	male		0		
preg1168-mother	family1165	preg1168	mother	25	female		0		
preg0229-father	family0228	preg0229	father	32	male		0		
preg0229-mother	family0228	preg0229	mother	31	female		0		
preg0932-father	family0929	preg0932	father	43	male		0		
preg0932-mother	family0929	preg0932	mother	34	female		0		
preg0997-father	family0994	preg0997	father	35	male		0		
preg0997-mother	family0994	preg0997	mother	25	female		0		
preg0159-father	family0158	preg0159	father	32	male		0		
preg0159-mother	family0158	preg0159	mother	33	female		0		
preg0353-father	family0350	preg0353	father	33	male		0		
preg0353-mother	family0350	preg0353	mother	31	female		0		
preg0766-father	family0763	preg0766	father	29	male		0		
preg0766-mother	family0763	preg0766	mother	23	female		0		
preg1138-father	family1135	preg1138	father	37	male		0		
preg1138-mother	family1135	preg1138	mother	30	female		0		
preg1204-father	family1201	preg1204	father	31	male		0		
preg1204-mother	family1201	preg1204	mother	33	female		0		
preg0606-father	family0603	preg0606	father	33	male		0		
preg0606-mother	family0603	preg0606	mother	27	female		0		
preg0184-father	family0183	preg0184	father	35	male		0		
preg0184-mother	family0183	preg0184	mother	36	female		0		
preg0318-father	family0315	preg0318	father	29	male		0		
preg0318-mother	family0315	preg0318	mother	30	female		0		
preg0902-father	family0899	preg0902	father	35	male		0		
preg0902-mother	family0899	preg0902	mother	29	female		0		
preg1165-father	family1162	preg1165	father	31	male		0.0042957397036932	HET	Inf
preg1165-mother	family1162	preg1165	mother	27	female		0	REF	
preg0437-mother	family0434	preg0437	mother	32	female		0		
preg0922-father	family0919	preg0922	father	34	male		0		
preg0922-mother	family0919	preg0922	mother	31	female		0		
preg0397-mother	family0394	preg0397	mother	29	female		0		
preg0990-father	family0987	preg0990	father	38	male		0		
preg0990-mother	family0987	preg0990	mother	32	female		0		
preg0109-father	family0108	preg0109	father	30	male		1.21E-05		
preg0109-mother	family0108	preg0109	mother	28	female		0		
preg0379-father	family0376	preg0379	father	29	male		0		
preg0379-mother	family0376	preg0379	mother	28	female		0		
preg0291-mother	family0289	preg0291	mother	36	female		0		
preg0043-father	family0042	preg0043	father	35	male		0		
preg0043-mother	family0042	preg0043	mother	34	female		0		
preg0115-father	family0114	preg0115	father	42	male		0		
preg0115-mother	family0114	preg0115	mother	29	female		0		
preg0873-father	family0870	preg0873	father	33	male		0		
preg0070-father	family0069	preg0070	father	21	male		0		
preg0070-mother	family0069	preg0070	mother	17	female		0		
preg1306-father	family1303	preg1306	father	33	male		0		
preg1306-mother	family1303	preg1306	mother	30	female		0		
preg1371-father	family1368	preg1371	father	30	male		0		
preg1371-mother	family1368	preg1371	mother	29	female		0		
preg0796-father	family0793	preg0796	father	35	male		0		
preg0796-mother	family0793	preg0796	mother	34	female		0		
preg1379-mother	family1376	preg1379	mother	38	female		0		
preg0181-father	family0180	preg0181	father	34	male		0		
preg0181-mother	family0180	preg0181	mother	31	female		0		
preg1394-father	family1391	preg1394	father	37	male		0		
preg1394-mother	family1391	preg1394	mother	35	female		0		
preg1432-father	family1429	preg1432	father	29	male		0		
preg1432-mother	family1429	preg1432	mother	25	female		0		
preg0007-father	family0007	preg0007	father	36	male		0		
preg0007-mother	family0007	preg0007	mother	29	female		0		
preg1381-father	family1378	preg1381	father	30	male		0		
preg1381-mother	family1378	preg1381	mother	24	female		0		
preg0093-father	family0092	preg0093	father	33	male		0		
preg0093-mother	family0092	preg0093	mother	31	female		0		
preg0106-father	family0105	preg0106	father	33	male		0		
preg0106-mother	family0105	preg0106	mother	32	female		0.000901765715449283		
preg0952-father	family0949	preg0952	father	31	male		0		
preg0952-mother	family0949	preg0952	mother	32	female		0		
preg0334-father	family0331	preg0334	father	32	male		0		
preg0334-mother	family0331	preg0334	mother	30	female		0		
preg1303-father	family1300	preg1303	father	29	male		0		
preg1303-mother	family1300	preg1303	mother	29	female		0		
preg0550-father	family0547	preg0550	father	43	male		0		
preg0550-mother	family0547	preg0550	mother	35	female		0		
preg0844-father	family0841	preg0844	father	28	male		1.48E-05		
preg0844-mother	family0841	preg0844	mother	25	female		0		
preg0095-father	family0094	preg0095	father	30	male		0		
preg0095-mother	family0094	preg0095	mother	31	female		0		
preg1435-mother	family1432	preg1435	mother	32	female		0		
preg0392-father	family0389	preg0392	father	34	male		0		
preg0392-mother	family0389	preg0392	mother	34	female		0		
preg1395-father	family1392	preg1395	father	27	male		0		
preg1395-mother	family1392	preg1395	mother	26	female		0		
preg1312-father	family1309	preg1312	father	32	male		0		
preg1312-mother	family1309	preg1312	mother	29	female		0.0091815094940976		
preg0129-father	family0128	preg0129	father	36	male		0		
preg0129-mother	family0128	preg0129	mother	33	female		0.00575834471989069		
preg0100-father	family0099	preg0100	father	22	male		0		
preg0100-mother	family0099	preg0100	mother	22	female		0		
preg0888-father	family0885	preg0888	father	32	male		0		
preg0888-mother	family0885	preg0888	mother	30	female		0		
preg1044-mother	family1041	preg1044	mother	32	female		1.50E-05		
preg0972-father	family0969	preg0972	father	33	male		0		
preg0972-mother	family0969	preg0972	mother	30	female		0		
preg0626-father	family0623	preg0626	father	31	male		0		
preg0626-mother	family0623	preg0626	mother	26	female		0		
preg0736-father	family0733	preg0736	father	32	male		0		
preg0736-mother	family0733	preg0736	mother	31	female		0		
preg0014-father	family0014	preg0014	father	36	male		0		
preg0014-mother	family0014	preg0014	mother	35	female		0		
preg0033-mother	family0033	preg0033	mother	30	female		0.0100875132150828		
preg1214-father	family1211	preg1214	father	36	male		0		
preg1214-mother	family1211	preg1214	mother	24	female		0		
preg1438-father	family1435	preg1438	father	34	male		0		
preg1438-mother	family1435	preg1438	mother	31	female		0		
preg0604-father	family0601	preg0604	father	27	male		1.43E-05		
preg0604-mother	family0601	preg0604	mother	20	female		0		
preg0995-father	family0992	preg0995	father	25	male		1.48E-05		
preg0995-mother	family0992	preg0995	mother	23	female		0		
preg1329-father	family1326	preg1329	father	38	male		0		
preg1329-mother	family1326	preg1329	mother	38	female		0		
preg0064-father	family0063	preg0064	father	32	male		0		
preg0064-mother	family0063	preg0064	mother	30	female		0.00985051909076549		
preg1171-mother	family1168	preg1171	mother	30	female		0.0027401700083973		
preg0667-father	family0664	preg0667	father	34	male		0		
preg0667-mother	family0664	preg0667	mother	35	female		0		
preg0498-father	family0495	preg0498	father	34	male		0		
preg0498-mother	family0495	preg0498	mother	25	female		0		
preg0361-father	family0358	preg0361	father	42	male		0		
preg0361-mother	family0358	preg0361	mother	38	female		0		
preg1038-father	family1035	preg1038	father	28	male		0		
preg1038-mother	family1035	preg1038	mother	26	female		0		
preg1008-mother	family1005	preg1008	mother	33	female		0		
preg0945-father	family0942	preg0945	father	33	male		0		
preg0945-mother	family0942	preg0945	mother	28	female		1.28E-05		
preg1418-father	family1415	preg1418	father	31	male		0		
preg1418-mother	family1415	preg1418	mother	30	female		0		
preg0847-father	family0844	preg0847	father	40	male		2.64E-05		
preg0847-mother	family0844	preg0847	mother	35	female		0		
preg0579-father	family0576	preg0579	father	26	male		0		
preg0579-mother	family0576	preg0579	mother	25	female		1.37E-05		
preg0111-father	family0110	preg0111	father	33	male		0		
preg0111-mother	family0110	preg0111	mother	36	female		0.00244237520989162		
preg0051-father	family0050	preg0051	father	30	male		0		
preg0051-mother	family0050	preg0051	mother	30	female		0.0101976908833461		
preg0999-father	family0996	preg0999	father	37	male		6.58E-05		
preg0999-mother	family0996	preg0999	mother	32	female		0		
preg0683-father	family0680	preg0683	father	36	male		0		
preg0683-mother	family0680	preg0683	mother	35	female		1.28E-05		
preg1092-father	family1089	preg1092	father	38	male		0		
preg1092-mother	family1089	preg1092	mother	34	female		0		
preg1434-father	family1431	preg1434	father	28	male		0		
preg1434-mother	family1431	preg1434	mother	28	female		0.00386139054571353		
preg1285-father	family1282	preg1285	father	30	male		0.0136644368055457		
preg1285-mother	family1282	preg1285	mother	29	female		0		
preg0438-father	family0435	preg0438	father	28	male		0		
preg0438-mother	family0435	preg0438	mother	25	female		0		
preg1213-father	family1210	preg1213	father	41	male		0		
preg1213-mother	family1210	preg1213	mother	36	female		0		
preg1370-father	family1367	preg1370	father	38	male		0		
preg1370-mother	family1367	preg1370	mother	29	female		0		
preg0585-father	family0582	preg0585	father	33	male		0		
preg0585-mother	family0582	preg0585	mother	32	female		0		
preg0497-father	family0494	preg0497	father	30	male		2.32E-05		
preg0497-mother	family0494	preg0497	mother	33	female		0		
preg0797-father	family0794	preg0797	father	31	male		0		
preg0797-mother	family0794	preg0797	mother	25	female		0		
preg0039-father	family0039	preg0039	father	27	male		0		
preg0039-mother	family0039	preg0039	mother	27	female		0		
preg0857-father	family0854	preg0857	father	37	male		0		
preg0857-mother	family0854	preg0857	mother	32	female		0.00138519591765249		
preg0102-father	family0101	preg0102	father	31	male		0		
preg0102-mother	family0101	preg0102	mother	31	female		0		
preg1121-father	family1118	preg1121	father	37	male		1.29E-05		
preg1121-mother	family1118	preg1121	mother	32	female		0.00128235507296879		
preg0191-father	family0190	preg0191	father	35	male		0		
preg0191-mother	family0190	preg0191	mother	33	female		0		
preg0711-father	family0708	preg0711	father	35	male		0.00109445634070902		
preg0711-mother	family0708	preg0711	mother	30	female		0.000131132063100749		
preg1192-father	family1189	preg1192	father	37	male		0		
preg1192-mother	family1189	preg1192	mother	34	female		0		
preg1301-father	family1298	preg1301	father	39	male		0		
preg1301-mother	family1298	preg1301	mother	39	female		0		
preg0431-father	family0428	preg0431	father	34	male		0		
preg0431-mother	family0428	preg0431	mother	33	female		0		
preg0713-father	family0710	preg0713	father	28	male		0		
preg0713-mother	family0710	preg0713	mother	28	female		0		
preg0063-father	family0062	preg0063	father	29	male		0		
preg0063-mother	family0062	preg0063	mother	26	female		0		
preg0654-father	family0651	preg0654	father	40	male		0		
preg0654-mother	family0651	preg0654	mother	43	female		0		
preg0187-father	family0186	preg0187	father	21	male		0		
preg0187-mother	family0186	preg0187	mother	22	female		0		
preg1279-father	family1276	preg1279	father	30	male		0		
preg1279-mother	family1276	preg1279	mother	25	female		0		
preg0387-father	family0384	preg0387	father	41	male		0		
preg0387-mother	family0384	preg0387	mother	34	female		0		
preg0396-father	family0393	preg0396	father	24	male		0		
preg0396-mother	family0393	preg0396	mother	24	female		0		
preg0801-father	family0798	preg0801	father	31	male		0		
preg0801-mother	family0798	preg0801	mother	31	female		0		
preg0587-father	family0584	preg0587	father	33	male		1.06E-05		
preg0587-mother	family0584	preg0587	mother	32	female		1.33E-05		
preg0110-father	family0109	preg0110	father	34	male		0		
preg0110-mother	family0109	preg0110	mother	34	female		1.81E-05		
preg1290-father	family1287	preg1290	father	37	male		0		
preg1290-mother	family1287	preg1290	mother	31	female		0		
preg0407-father	family0404	preg0407	father	28	male		2.51E-05	HET	
preg0407-mother	family0404	preg0407	mother	31	female		0.0145110986415419	HET	65.2729478792994
preg0793-father	family0790	preg0793	father	38	male		0		
preg0793-mother	family0790	preg0793	mother	24	female		0		
preg1134-father	family1131	preg1134	father	29	male		0		
preg1134-mother	family1131	preg1134	mother	29	female		0		
preg0330-father	family0327	preg0330	father	36	male		1.23E-05		
preg0330-mother	family0327	preg0330	mother	35	female		0		
preg1132-father	family1129	preg1132	father	33	male		1.14E-05		
preg1132-mother	family1129	preg1132	mother	24	female		0		
preg0372-father	family0369	preg0372	father	35	male		0		
preg0372-mother	family0369	preg0372	mother	34	female		0		
preg1384-father	family1381	preg1384	father	39	male		0		
preg1384-mother	family1381	preg1384	mother	29	female		0		
preg1297-father	family1294	preg1297	father	34	male		0		
preg1297-mother	family1294	preg1297	mother	32	female		0		
preg1215-father	family1212	preg1215	father	29	male		0		
preg1215-mother	family1212	preg1215	mother	34	female		4.31E-05		
preg1289-father	family1286	preg1289	father	26	male		0		
preg1289-mother	family1286	preg1289	mother	26	female		0.00114308865448337		
preg1114-father	family1111	preg1114	father	38	male		0		
preg1114-mother	family1111	preg1114	mother	29	female		0		
preg0702-father	family0699	preg0702	father	20	male		0		
preg0702-mother	family0699	preg0702	mother	20	female		0		
preg0644-father	family0641	preg0644	father	35	male		0		
preg0644-mother	family0641	preg0644	mother	34	female		0		
preg1052-father	family1049	preg1052	father	37	male		0		
preg1052-mother	family1049	preg1052	mother	36	female		0		
preg1180-father	family1177	preg1180	father	36	male		0		
preg1180-mother	family1177	preg1180	mother	31	female		0		
preg1426-father	family1423	preg1426	father	28	male		0		
preg1426-mother	family1423	preg1426	mother	27	female		0		
preg0087-father	family0086	preg0087	father	30	male		0		
preg0087-mother	family0086	preg0087	mother	25	female		0		
preg0580-father	family0577	preg0580	father	36	male		0		
preg0580-mother	family0577	preg0580	mother	31	female		0		
preg1411-father	family1408	preg1411	father	32	male		0		
preg1411-mother	family1408	preg1411	mother	28	female		0		
preg1244-father	family1241	preg1244	father	36	male		0		
preg1244-mother	family1241	preg1244	mother	31	female		1.58E-05		
preg0537-father	family0534	preg0537	father	34	male		0		
preg0537-mother	family0534	preg0537	mother	945	female		0		
preg1322-father	family1319	preg1322	father	29	male		0		
preg1322-mother	family1319	preg1322	mother	25	female		0		
preg0915-father	family0912	preg0915	father	28	male		0		
preg0915-mother	family0912	preg0915	mother	29	female		0		
preg0673-father	family0670	preg0673	father	28	male		0		
preg0673-mother	family0670	preg0673	mother	29	female		0		
preg1004-father	family1001	preg1004	father	33	male		0		
preg1004-mother	family1001	preg1004	mother	31	female		0		
preg0901-father	family0898	preg0901	father	45	male		0		
preg0901-mother	family0898	preg0901	mother	38	female		0		
preg0891-father	family0888	preg0891	father	38	male		0		
preg0891-mother	family0888	preg0891	mother	37	female		0		
preg1185-father	family1182	preg1185	father	31	male		0		
preg1185-mother	family1182	preg1185	mother	29	female		0		
preg0075-father	family0074	preg0075	father	39	male		0		
preg0075-mother	family0074	preg0075	mother	36	female		0		
preg0638-father	family0635	preg0638	father	25	male		0		
preg0638-mother	family0635	preg0638	mother	26	female		0		
preg1240-father	family1237	preg1240	father	31	male		0		
preg1240-mother	family1237	preg1240	mother	28	female		0.00551729976858385		
preg0862-father	family0859	preg0862	father	27	male		0		
preg0862-mother	family0859	preg0862	mother	25	female		0.0045473787707056		
preg0719-father	family0716	preg0719	father	28	male		0		
preg0719-mother	family0716	preg0719	mother	28	female		0		
preg0547-father	family0544	preg0547	father	27	male		0		
preg0547-mother	family0544	preg0547	mother	23	female		0		
preg0317-father	family0314	preg0317	father	31	male		0		
preg0317-mother	family0314	preg0317	mother	24	female		0		
preg0903-father	family0900	preg0903	father	37	male		0		
preg0903-mother	family0900	preg0903	mother	34	female		0		
preg0763-father	family0760	preg0763	father	31	male		0		
preg0763-mother	family0760	preg0763	mother	31	female		0		
preg0328-father	family0325	preg0328	father	26	male		0		
preg0328-mother	family0325	preg0328	mother	20	female		0		
preg0954-father	family0951	preg0954	father	32	male		0		
preg0954-mother	family0951	preg0954	mother	37	female		0		
preg1049-father	family1046	preg1049	father	37	male		0		
preg1049-mother	family1046	preg1049	mother	34	female		0		
preg0539-father	family0536	preg0539	father	46	male		0		
preg0539-mother	family0536	preg0539	mother	39	female		0		
preg1425-father	family1422	preg1425	father	27	male		0		
preg1425-mother	family1422	preg1425	mother	25	female		0		
preg0344-father	family0341	preg0344	father	45	male		0		
preg0344-mother	family0341	preg0344	mother	31	female		0		
preg0428-father	family0425	preg0428	father	31	male		1.22E-05		
preg0428-mother	family0425	preg0428	mother	27	female		0		
preg0977-father	family0974	preg0977	father	37	male		0		
preg0977-mother	family0974	preg0977	mother	36	female		0		
preg1155-mother	family1152	preg1155	mother	24	female		0		
preg0814-father	family0811	preg0814	father	31	male		0		
preg0814-mother	family0811	preg0814	mother	25	female		0		
preg0239-father	family0238	preg0239	father	45	male				
preg0239-mother	family0238	preg0239	mother	33	female		0		
preg1382-father	family1379	preg1382	father	33	male		0		
preg1382-mother	family1379	preg1382	mother	29	female		0		
preg1428-father	family1425	preg1428	father	31	male		0		
preg1428-mother	family1425	preg1428	mother	28	female		0		
preg0359-father	family0356	preg0359	father	31	male		0		
preg0359-mother	family0356	preg0359	mother	28	female		0		
preg0196-father	family0195	preg0196	father	36	male		0		
preg0196-mother	family0195	preg0196	mother	31	female		0		
preg1369-father	family1366	preg1369	father	34	male		0		
preg1369-mother	family1366	preg1369	mother	29	female		1.37E-05		
preg1267-father	family1264	preg1267	father	36	male		0		
preg1267-mother	family1264	preg1267	mother	30	female		0		
preg0245-father	family0244	preg0245	father	35	male		0		
preg0245-mother	family0244	preg0245	mother	31	female		1.52E-05		
preg0863-father	family0860	preg0863	father	27	male		0		
preg0863-mother	family0860	preg0863	mother	29	female		2.52E-05		
preg1053-father	family1050	preg1053	father	32	male		0		
preg1053-mother	family1050	preg1053	mother	30	female		9.03E-05		
preg1363-father	family1360	preg1363	father	27	male		0		
preg1363-mother	family1360	preg1363	mother	24	female		0		
preg0852-father	family0849	preg0852	father	38	male		1.30E-05		
preg0852-mother	family0849	preg0852	mother	27	female		0		
preg0235-father	family0234	preg0235	father	26	male		0		
preg0235-mother	family0234	preg0235	mother	18	female		0		
preg1063-father	family1060	preg1063	father	31	male		0		
preg1063-mother	family1060	preg1063	mother	29	female		0		
preg1367-mother	family1364	preg1367	mother	27	female		0		
preg0468-father	family0465	preg0468	father	34	male		0		
preg0468-mother	family0465	preg0468	mother	29	female		0		
preg1076-father	family1073	preg1076	father	45	male		0		
preg1076-mother	family1073	preg1076	mother	42	female		0.00422345473742976		
preg1111-father	family1108	preg1111	father	25	male		0		
preg1111-mother	family1108	preg1111	mother	20	female		0		
preg0376-father	family0373	preg0376	father	36	male		0		
preg0376-mother	family0373	preg0376	mother	30	female		0		
preg1241-father	family1238	preg1241	father	28	male		0		
preg1241-mother	family1238	preg1241	mother	26	female		0		
preg0843-father	family0840	preg0843	father	28	male		0		
preg0843-mother	family0840	preg0843	mother	25	female		0		
preg0701-father	family0698	preg0701	father	36	male		0		
preg0701-mother	family0698	preg0701	mother	34	female		0		
preg0607-father	family0604	preg0607	father	32	male		0		
preg0607-mother	family0604	preg0607	mother	29	female		0		
preg0822-father	family0819	preg0822	father	22	male		0		
preg0822-mother	family0819	preg0822	mother	24	female		0		
preg1099-father	family1096	preg1099	father	30	male		0		
preg1099-mother	family1096	preg1099	mother	28	female		0		
preg1305-father	family1302	preg1305	father	33	male		0		
preg1305-mother	family1302	preg1305	mother	29	female		0		
preg0916-father	family0913	preg0916	father	40	male		0		
preg0916-mother	family0913	preg0916	mother	26	female		0		
preg0791-father	family0788	preg0791	father	31	male		3.98E-05		
preg0791-mother	family0788	preg0791	mother	29	female		0		
preg0463-father	family0460	preg0463	father	31	male		0		
preg0463-mother	family0460	preg0463	mother	27	female		1.55E-05		
preg0343-father	family0340	preg0343	father	36	male		0		
preg0343-mother	family0340	preg0343	mother	30	female		0		
preg0197-father	family0196	preg0197	father	34	male		0.0178038978436542	HET	0.0399934318391145
preg0197-mother	family0196	preg0197	mother	32	female		0	HET	
preg0477-father	family0474	preg0477	father	39	male		0		
preg0477-mother	family0474	preg0477	mother	39	female		0		
preg0504-father	family0501	preg0504	father	37	male		0		
preg0504-mother	family0501	preg0504	mother	29	female		0		
preg1042-father	family1039	preg1042	father	24	male		0		
preg1042-mother	family1039	preg1042	mother	24	female		0		
preg0284-father	family0282	preg0284	father	39	male		0		
preg0284-mother	family0282	preg0284	mother	36	female		0		
preg1364-mother	family1361	preg1364	mother	35	female		0		
preg0313-father	family0311	preg0313	father	37	male		0		
preg0313-mother	family0311	preg0313	mother	37	female		0.00829965806652161		
preg0206-father	family0205	preg0206	father	23	male		0		
preg0206-mother	family0205	preg0206	mother	21	female		0.000960194298140329		
preg0094-father	family0093	preg0094	father	33	male		1.68E-05		
preg0094-mother	family0093	preg0094	mother	32	female		0		
preg1090-father	family1087	preg1090	father	28	male		0		
preg1090-mother	family1087	preg1090	mother	23	female		0		
preg1212-father	family1209	preg1212	father	38	male		0		
preg1212-mother	family1209	preg1212	mother	34	female		0		
preg1414-father	family1411	preg1414	father	32	male		1.41E-05		
preg1414-mother	family1411	preg1414	mother	30	female		0		
preg0824-father	family0821	preg0824	father	27	male		1.19E-05		
preg0824-mother	family0821	preg0824	mother	24	female		0		
preg1427-father	family1424	preg1427	father	32	male		0		
preg1427-mother	family1424	preg1427	mother	31	female		0		
preg1161-father	family1158	preg1161	father	37	male		1.28E-05		
preg1161-mother	family1158	preg1161	mother	34	female		0		
preg0207-father	family0206	preg0207	father	33	male		0		
preg0207-mother	family0206	preg0207	mother	29	female		1.32E-05		
preg0981-father	family0978	preg0981	father	34	male		0		
preg0981-mother	family0978	preg0981	mother	30	female		0		
preg0914-father	family0911	preg0914	father	30	male		0.000812299694279932	ALT	0
preg0914-mother	family0911	preg0914	mother	32	female		0	REF	
preg0501-father	family0498	preg0501	father	29	male		0		
preg0501-mother	family0498	preg0501	mother	29	female		0		
preg0367-father	family0364	preg0367	father	33	male		0		
preg0367-mother	family0364	preg0367	mother	30	female		0		
preg0517-father	family0514	preg0517	father	38	male		0		
preg0517-mother	family0514	preg0517	mother	33	female		0		
preg1003-father	family1000	preg1003	father	31	male		0		
preg1003-mother	family1000	preg1003	mother	32	female		0		
preg0337-father	family0334	preg0337	father	25	male		0		
preg0337-mother	family0334	preg0337	mother	22	female		0.000597565348039132		
preg1327-father	family1324	preg1327	father	32	male		1.45E-05		
preg1327-mother	family1324	preg1327	mother	30	female		0		
preg0496-father	family0493	preg0496	father	30	male		1.37E-05		
preg0496-mother	family0493	preg0496	mother	33	female		0		
preg0269-father	family0268	preg0269	father	34	male		0		
preg0269-mother	family0268	preg0269	mother	28	female		0		
preg0321-father	family0318	preg0321	father	30	male		0		
preg0321-mother	family0318	preg0321	mother	24	female		2.26E-05		
preg1315-father	family1312	preg1315	father	33	male		0		
preg1315-mother	family1312	preg1315	mother	28	female		0		
preg0599-father	family0596	preg0599	father	35	male		0		
preg0599-mother	family0596	preg0599	mother	31	female		0		
preg0011-father	family0011	preg0011	father	31	male		0		
preg0011-mother	family0011	preg0011	mother	29	female		0		
preg0071-father	family0070	preg0071	father	26	male		0		
preg0071-mother	family0070	preg0071	mother	32	female		0		
preg0525-father	family0522	preg0525	father	34	male		0		
preg0525-mother	family0522	preg0525	mother	31	female		0		
preg0131-father	family0130	preg0131	father	30	male		0		
preg0131-mother	family0130	preg0131	mother	23	female		0		
preg0415-father	family0412	preg0415	father	29	male		0		
preg0415-mother	family0412	preg0415	mother	31	female		0		
preg0133-father	family0132	preg0133	father	37	male		0		
preg0133-mother	family0132	preg0133	mother	35	female		0		
preg0598-father	family0595	preg0598	father	32	male		0		
preg0598-mother	family0595	preg0598	mother	24	female		0		
preg0061-father	family0060	preg0061	father	26	male		0		
preg0061-mother	family0060	preg0061	mother	24	female		0		
preg0930-father	family0927	preg0930	father	33	male		0		
preg0930-mother	family0927	preg0930	mother	30	female		0		
preg0709-father	family0706	preg0709	father	38	male		0		
preg0709-mother	family0706	preg0709	mother	40	female		0		
preg0189-father	family0188	preg0189	father	41	male		0		
preg0189-mother	family0188	preg0189	mother	34	female		0		
preg0728-father	family0725	preg0728	father	30	male		0		
preg0728-mother	family0725	preg0728	mother	28	female		1.53E-05		
preg0290-father	family0288	preg0290	father	41	male		0		
preg0290-mother	family0288	preg0290	mother	39	female		0		
preg0314-father	family0312	preg0314	father	28	male		0		
preg0314-mother	family0312	preg0314	mother	29	female		0		
preg0365-father	family0362	preg0365	father	28	male		0.000307964738037494		
preg0365-mother	family0362	preg0365	mother	27	female		0		
preg1139-father	family1136	preg1139	father	29	male		0		
preg1139-mother	family1136	preg1139	mother	27	female		0		
preg1350-father	family1347	preg1350	father	23	male		0		
preg1350-mother	family1347	preg1350	mother	21	female		0		
preg0336-mother	family0333	preg0336	mother	30	female		1.92E-05		
preg0378-father	family0375	preg0378	father	35	male		0		
preg0378-mother	family0375	preg0378	mother	32	female		0		
preg0162-father	family0161	preg0162	father	33	male		0		
preg0162-mother	family0161	preg0162	mother	33	female		0		
preg0674-father	family0671	preg0674	father	41	male		0		
preg0674-mother	family0671	preg0674	mother	40	female		0		
preg0022-father	family0022	preg0022	father	32	male		0		
preg0022-mother	family0022	preg0022	mother	32	female		0		
preg0472-father	family0469	preg0472	father	39	male		0		
preg0472-mother	family0469	preg0472	mother	38	female		0		
preg0128-father	family0127	preg0128	father	36	male		0		
preg0128-mother	family0127	preg0128	mother	35	female		1.29E-05		
preg1299-father	family1296	preg1299	father	31	male		0		
preg1299-mother	family1296	preg1299	mother	36	female		1.85E-05		
preg0331-mother	family0328	preg0331	mother	24	female		0		
preg0447-father	family0444	preg0447	father	30	male		0		
preg0447-mother	family0444	preg0447	mother	29	female		0		
preg0076-father	family0075	preg0076	father	35	male		0		
preg0076-mother	family0075	preg0076	mother	31	female		1.34E-05		
preg1109-father	family1106	preg1109	father	39	male		0		
preg1109-mother	family1106	preg1109	mother	29	female		0		
preg0752-father	family0749	preg0752	father	33	male		0		
preg0752-mother	family0749	preg0752	mother	31	female		0		
preg1249-father	family1246	preg1249	father	32	male		0		
preg1249-mother	family1246	preg1249	mother	27	female		0		
preg0911-father	family0908	preg0911	father	40	male		0		
preg0911-mother	family0908	preg0911	mother	38	female		0		
preg0624-father	family0621	preg0624	father	27	male		0		
preg0624-mother	family0621	preg0624	mother	25	female		0		
preg1323-father	family1320	preg1323	father	30	male		0		
preg1323-mother	family1320	preg1323	mother	24	female		0		
preg0966-father	family0963	preg0966	father	31	male		1.77E-05		
preg0966-mother	family0963	preg0966	mother	25	female		0		
preg0617-father	family0614	preg0617	father	30	male		0.0021248748941412		
preg0617-mother	family0614	preg0617	mother	30	female		0		
preg0292-father	family0290	preg0292	father	26	male		0		
preg0292-mother	family0290	preg0292	mother	24	female		0		
preg1136-father	family1133	preg1136	father	21	male		0		
preg1136-mother	family1133	preg1136	mother	917	female		0		
preg0309-father	family0307	preg0309	father	29	male		0		
preg0309-mother	family0307	preg0309	mother	26	female		6.85E-05		
preg1088-mother	family1085	preg1088	mother	33	female		1.27E-05		
preg0171-father	family0170	preg0171	father	25	male		0		
preg0171-mother	family0170	preg0171	mother	23	female		0		
preg1112-father	family1109	preg1112	father	35	male		0		
preg1112-mother	family1109	preg1112	mother	31	female		0		
preg0513-father	family0510	preg0513	father	31	male		0		
preg0513-mother	family0510	preg0513	mother	28	female		0		
preg1026-father	family1023	preg1026	father	31	male		0		
preg1026-mother	family1023	preg1026	mother	28	female		0		
preg0057-father	family0056	preg0057	father	29	male		0		
preg0057-mother	family0056	preg0057	mother	30	female		1.21E-05		
preg1011-father	family1008	preg1011	father	28	male		0.00374599821776296		
preg1011-mother	family1008	preg1011	mother	27	female		0		
preg0526-father	family0523	preg0526	father	26	male		0		
preg0526-mother	family0523	preg0526	mother	25	female		0		
preg1286-father	family1283	preg1286	father	35	male		0		
preg1286-mother	family1283	preg1286	mother	33	female		0		
preg0842-father	family0839	preg0842	father	31	male		6.36E-05		
preg0842-mother	family0839	preg0842	mother	30	female		1.75E-05		
preg0374-father	family0371	preg0374	father	29	male		1.38E-05		
preg0374-mother	family0371	preg0374	mother	30	female		0		
preg0423-mother	family0420	preg0423	mother	34	female		0		
preg0571-father	family0568	preg0571	father	39	male		0		
preg0571-mother	family0568	preg0571	mother	39	female		0		
preg1036-father	family1033	preg1036	father	28	male		0		
preg1036-mother	family1033	preg1036	mother	27	female		0		
preg0225-father	family0224	preg0225	father	40	male		0		
preg0225-mother	family0224	preg0225	mother	39	female		0		
preg1148-father	family1145	preg1148	father	45	male		0		
preg1148-mother	family1145	preg1148	mother	35	female		0		
preg0590-father	family0587	preg0590	father	31	male		0		
preg0590-mother	family0587	preg0590	mother	26	female		0		
preg0099-father	family0098	preg0099	father	36	male		0		
preg0099-mother	family0098	preg0099	mother	32	female		0		
preg0409-mother	family0406	preg0409	mother	29	female		0		
preg0663-father	family0660	preg0663	father	34	male		0		
preg0663-mother	family0660	preg0663	mother	34	female		1.45E-05		
preg0778-father	family0775	preg0778	father	29	male		0		
preg0778-mother	family0775	preg0778	mother	24	female		0		
preg0664-father	family0661	preg0664	father	23	male		2.34E-05		
preg0664-mother	family0661	preg0664	mother	22	female		0		
preg0132-mother	family0131	preg0132	mother	31	female		0		
preg0583-father	family0580	preg0583	father	29	male		0		
preg0583-mother	family0580	preg0583	mother	26	female		0		
preg0249-father	family0248	preg0249	father	37	male		1.38E-05		
preg0249-mother	family0248	preg0249	mother	36	female		0.0255214084541992		
preg1377-father	family1374	preg1377	father	34	male		0		
preg1377-mother	family1374	preg1377	mother	36	female		0		
preg1027-father	family1024	preg1027	father	31	male		0		
preg1027-mother	family1024	preg1027	mother	29	female		1.41E-05		
preg1409-father	family1406	preg1409	father	32	male		0		
preg1409-mother	family1406	preg1409	mother	33	female		2.54E-05		
preg1270-father	family1267	preg1270	father	26	male		0		
preg1270-mother	family1267	preg1270	mother	26	female		0		
preg0846-father	family0843	preg0846	father	30	male		0		
preg0846-mother	family0843	preg0846	mother	23	female		0		
preg0870-father	family0867	preg0870	father	28	male		0		
preg0870-mother	family0867	preg0870	mother	29	female		0		
preg0706-father	family0703	preg0706	father	22	male		0		
preg0706-mother	family0703	preg0706	mother	21	female		1.28E-05		
preg0363-mother	family0360	preg0363	mother	28	female		0		
preg0668-father	family0665	preg0668	father	31	male		0		
preg0668-mother	family0665	preg0668	mother	27	female		0		
preg1146-father	family1143	preg1146	father	32	male		0		
preg1146-mother	family1143	preg1146	mother	28	female		0		
preg0645-mother	family0642	preg0645	mother	28	female		0		
preg0739-father	family0736	preg0739	father	27	male		0		
preg0739-mother	family0736	preg0739	mother	31	female		0		
preg1159-father	family1156	preg1159	father	34	male		0		
preg1159-mother	family1156	preg1159	mother	35	female		0		
preg0142-father	family0141	preg0142	father	32	male		0		
preg0142-mother	family0141	preg0142	mother	37	female		0		
preg0636-father	family0633	preg0636	father	34	male		0		
preg0636-mother	family0633	preg0636	mother	29	female		0		
preg0006-father	family0006	preg0006	father	35	male		0		
preg0006-mother	family0006	preg0006	mother	36	female		0		
preg0591-father	family0588	preg0591	father	28	male		0		
preg0591-mother	family0588	preg0591	mother	28	female		0		
preg0968-father	family0965	preg0968	father	37	male		0		
preg0968-mother	family0965	preg0968	mother	37	female		0		
preg0146-father	family0145	preg0146	father	32	male		2.08E-05		
preg0146-mother	family0145	preg0146	mother	29	female		0		
preg0324-father	family0321	preg0324	father	47	male		0		
preg0324-mother	family0321	preg0324	mother	44	female		0		
preg0625-father	family0622	preg0625	father	32	male		0		
preg0625-mother	family0622	preg0625	mother	28	female		0		
preg1197-father	family1194	preg1197	father	27	male		0	HET	
preg1197-mother	family1194	preg1197	mother	32	female		0.00199436180422265	REF	Inf
preg1191-father	family1188	preg1191	father	31	male		0		
preg1191-mother	family1188	preg1191	mother	32	female		0		
preg0176-father	family0175	preg0176	father	37	male		0		
preg0176-mother	family0175	preg0176	mother	33	female		0		
preg1206-father	family1203	preg1206	father	30	male		0		
preg1206-mother	family1203	preg1206	mother	25	female		0		
preg1152-father	family1149	preg1152	father	33	male		0		
preg1152-mother	family1149	preg1152	mother	31	female		0		
preg1347-father	family1344	preg1347	father	29	male		0		
preg1347-mother	family1344	preg1347	mother	31	female		0		
preg0170-father	family0169	preg0170	father	27	male		0		
preg0170-mother	family0169	preg0170	mother	26	female		0		
preg1078-father	family1075	preg1078	father	34	male		0		
preg1078-mother	family1075	preg1078	mother	29	female		1.46E-05		
preg0710-father	family0707	preg0710	father	37	male		1.09E-05		
preg0710-mother	family0707	preg0710	mother	34	female		0		
preg1065-father	family1062	preg1065	father	27	male		0		
preg1065-mother	family1062	preg1065	mother	27	female		0		
preg0840-father	family0837	preg0840	father	32	male		0		
preg0840-mother	family0837	preg0840	mother	25	female		0		
preg0237-father	family0236	preg0237	father	30	male		0		
preg0237-mother	family0236	preg0237	mother	30	female		0		
preg0721-mother	family0718	preg0721	mother	33	female		0.00208846251804058	REF	Inf
preg0584-father	family0581	preg0584	father	33	male		0		
preg0584-mother	family0581	preg0584	mother	32	female		0		
preg1166-father	family1163	preg1166	father	27	male		0		
preg1166-mother	family1163	preg1166	mother	26	female		0		
preg0593-father	family0590	preg0593	father	31	male		0		
preg0593-mother	family0590	preg0593	mother	28	female		0		
preg0546-father	family0543	preg0546	father	26	male		0		
preg0546-mother	family0543	preg0546	mother	25	female		0		
preg0341-father	family0338	preg0341	father	26	male		0		
preg0341-mother	family0338	preg0341	mother	26	female		0		
preg1001-father	family0998	preg1001	father	37	male		0		
preg1001-mother	family0998	preg1001	mother	33	female		0		
preg0024-father	family0024	preg0024	father	28	male		0		
preg0024-mother	family0024	preg0024	mother	27	female		0		
preg0271-father	family0270	preg0271	father	31	male		1.67E-05		
preg0271-mother	family0270	preg0271	mother	30	female		0		
preg0819-father	family0816	preg0819	father	38	male		0		
preg0819-mother	family0816	preg0819	mother	29	female		0		
preg0280-father	family0278	preg0280	father	33	male		0		
preg0280-mother	family0278	preg0280	mother	31	female		0		
preg0722-father	family0719	preg0722	father	25	male		0		
preg0722-mother	family0719	preg0722	mother	27	female		0		
preg1016-mother	family1013	preg1016	mother	19	female		0		
preg0411-father	family0408	preg0411	father	32	male		0		
preg0411-mother	family0408	preg0411	mother	27	female		0		
preg0238-father	family0237	preg0238	father	34	male		0.00147110953562566		
preg0238-mother	family0237	preg0238	mother	30	female		0		
preg0899-father	family0896	preg0899	father	38	male		0		
preg0899-mother	family0896	preg0899	mother	28	female		0		
preg0216-father	family0215	preg0216	father	29	male		0		
preg0216-mother	family0215	preg0216	mother	29	female		0		
preg1436-father	family1433	preg1436	father	36	male		0		
preg1436-mother	family1433	preg1436	mother	33	female		0		
preg1116-father	family1113	preg1116	father	21	male		1.49E-05		
preg1116-mother	family1113	preg1116	mother	20	female		3.63E-05		
preg1236-father	family1233	preg1236	father	35	male		0		
preg1236-mother	family1233	preg1236	mother	30	female		0		
preg0066-father	family0065	preg0066	father	26	male		0		
preg0066-mother	family0065	preg0066	mother	24	female		0		
preg1291-mother	family1288	preg1291	mother	35	female		0		
preg0304-father	family0302	preg0304	father	26	male		0		
preg0304-mother	family0302	preg0304	mother	27	female		2.43E-05		
preg0737-father	family0734	preg0737	father	29	male		0		
preg0737-mother	family0734	preg0737	mother	21	female		0		
preg0092-father	family0091	preg0092	father	27	male		0		
preg0092-mother	family0091	preg0092	mother	26	female		0		
preg1226-father	family1223	preg1226	father	32	male		0		
preg1226-mother	family1223	preg1226	mother	32	female		0		
preg0416-father	family0413	preg0416	father	37	male		0		
preg0416-mother	family0413	preg0416	mother	37	female		0.00537191147296009		
preg0832-father	family0829	preg0832	father	34	male		0		
preg0832-mother	family0829	preg0832	mother	33	female		0		
preg0827-father	family0824	preg0827	father	28	male		0		
preg0827-mother	family0824	preg0827	mother	24	female		0		
preg1309-father	family1306	preg1309	father	33	male		0		
preg1309-mother	family1306	preg1309	mother	30	female		0		
preg0531-father	family0528	preg0531	father	23	male		0		
preg0531-mother	family0528	preg0531	mother	22	female		0		
preg0904-father	family0901	preg0904	father	32	male		0.00288675055514434		
preg0904-mother	family0901	preg0904	mother	32	female		0		
preg0746-mother	family0743	preg0746	mother	28	female		0		
preg0703-father	family0700	preg0703	father	33	male		0		
preg0703-mother	family0700	preg0703	mother	31	female		0		
preg0543-father	family0540	preg0543	father	37	male		0		
preg0543-mother	family0540	preg0543	mother	35	female		0		
preg0760-father	family0757	preg0760	father	26	male		0		
preg0760-mother	family0757	preg0760	mother	23	female		0		
preg0514-father	family0511	preg0514	father	30	male		0		
preg0514-mother	family0511	preg0514	mother	31	female		0		
preg0576-father	family0573	preg0576	father	51	male		0		
preg0576-mother	family0573	preg0576	mother	34	female		0		
preg0815-father	family0812	preg0815	father	30	male		0		
preg0815-mother	family0812	preg0815	mother	25	female		0		
preg1352-father	family1349	preg1352	father	27	male		0		
preg1352-mother	family1349	preg1352	mother	28	female		1.23E-05		
preg1430-father	family1427	preg1430	father	32	male		0		
preg1430-mother	family1427	preg1430	mother	28	female		0.0010073139753865		
preg0786-father	family0783	preg0786	father	32	male		3.32E-05		
preg0786-mother	family0783	preg0786	mother	31	female		0		
preg1424-father	family1421	preg1424	father	38	male		0		
preg1424-mother	family1421	preg1424	mother	38	female		0		
preg0740-mother	family0737	preg0740	mother	38	female		0		
preg1061-father	family1058	preg1061	father	37	male		0		
preg1061-mother	family1058	preg1061	mother	36	female		0		
preg1283-father	family1280	preg1283	father	32	male		0		
preg1283-mother	family1280	preg1283	mother	26	female		0		
preg0160-father	family0159	preg0160	father	27	male		1.22E-05		
preg0160-mother	family0159	preg0160	mother	26	female		0		
preg0575-father	family0572	preg0575	father	35	male		0		
preg0575-mother	family0572	preg0575	mother	30	female		0		
preg1135-father	family1132	preg1135	father	31	male		0.0268015201970809		
preg1135-mother	family1132	preg1135	mother	26	female		0		
preg1403-father	family1400	preg1403	father	35	male		0		
preg1403-mother	family1400	preg1403	mother	31	female		0		
preg0996-father	family0993	preg0996	father	42	male		0		
preg0996-mother	family0993	preg0996	mother	34	female		4.51E-05		
preg0637-father	family0634	preg0637	father	24	male		0		
preg0637-mother	family0634	preg0637	mother	24	female		0		
preg0618-father	family0615	preg0618	father	28	male		0		
preg0618-mother	family0615	preg0618	mother	27	female		0		
preg0750-father	family0747	preg0750	father	38	male		0		
preg0750-mother	family0747	preg0750	mother	33	female		0		
preg1310-father	family1307	preg1310	father	31	male		0		
preg1310-mother	family1307	preg1310	mother	25	female		0		
preg0470-father	family0467	preg0470	father	41	male		0		
preg0470-mother	family0467	preg0470	mother	39	female		0		
preg0979-father	family0976	preg0979	father	40	male		0		
preg0979-mother	family0976	preg0979	mother	38	female		6.39E-05		
preg0781-father	family0778	preg0781	father	35	male		0		
preg0781-mother	family0778	preg0781	mother	29	female		0		
preg0589-father	family0586	preg0589	father	29	male		0		
preg0589-mother	family0586	preg0589	mother	31	female		2.90E-05		
preg0803-father	family0800	preg0803	father	32	male		0		
preg0803-mother	family0800	preg0803	mother	26	female		0		
preg1102-father	family1099	preg1102	father	29	male		0		
preg1102-mother	family1099	preg1102	mother	31	female		0.000791754239484064		
preg0732-father	family0729	preg0732	father	56	male		1.99E-05		
preg0732-mother	family0729	preg0732	mother	22	female		0.00231541034216619		
preg1147-father	family1144	preg1147	father	28	male		0		
preg1147-mother	family1144	preg1147	mother	27	female		0		
preg1239-father	family1236	preg1239	father	50	male		0		
preg1239-mother	family1236	preg1239	mother	36	female		0		
preg0370-mother	family0367	preg0370	mother	25	female		0		
preg0695-father	family0692	preg0695	father	22	male		0		
preg0695-mother	family0692	preg0695	mother	22	female		0		
preg0748-father	family0745	preg0748	father	32	male		1.43E-05		
preg0748-mother	family0745	preg0748	mother	31	female		0		
preg0150-father	family0149	preg0150	father	28	male		0	HET	
preg0150-mother	family0149	preg0150	mother	29	female		0.0116099270674948	REF	Inf
preg0573-father	family0570	preg0573	father	34	male		0.000986193293885603	HET	Inf
preg0573-mother	family0570	preg0573	mother	28	female		0	HET	
preg0615-father	family0612	preg0615	father	32	male		0		
preg0615-mother	family0612	preg0615	mother	32	female		0		
preg0881-father	family0878	preg0881	father	32	male		1.62E-05		
preg0881-mother	family0878	preg0881	mother	33	female		1.76E-05		
preg0218-father	family0217	preg0218	father	36	male		0		
preg0218-mother	family0217	preg0218	mother	35	female		0		
preg1275-father	family1272	preg1275	father	26	male		0		
preg1275-mother	family1272	preg1275	mother	19	female		0		
preg0520-father	family0517	preg0520	father	29	male		0		
preg0520-mother	family0517	preg0520	mother	29	female		0		
preg0201-father	family0200	preg0201	father	38	male		0		
preg0201-mother	family0200	preg0201	mother	35	female		0		
preg0053-father	family0052	preg0053	father	30	male		0		
preg0053-mother	family0052	preg0053	mother	29	female		0		
