# Supplementary material for: Prenatal BRCA1 epimutations contribute significantly to triple-negative breast cancer development
Source: Genome Med. 2023 Dec 6;15:104. doi: 10.1186/s13073-023-01262-8 (PMC10698991; doi:10.1186/s13073-023-01262-8)
Supplement: Supplementary file 3 — Additional file 3. Contains summary data underlying results for newborns and their parents. [file 13073_2023_1262_MOESM3_ESM.txt]

# case	Case ID
# sex	Sex
# tumour.library.name	Tumour sample ID
# blood.library.name	Blood sample ID
# tumour.vef	Average frequency of hypermethylated BRCA1 epialleles within CpGs 14-34 (GRCh38 chr17:43125171–43125640) in tumour
# blood.vef	Average frequency of hypermethylated BRCA1 epialleles within CpGs 14-34 (GRCh38 chr17:43125171–43125640) in blood
# histology	Tumour histology
# subtype	Tumour intrinsic subtype
# receptor	ER/PgR/HER2 receptor status in tumour
# BRCA1m	Mutational status of BRCA1
# Age	Age
# blood.cutoff	BRCA1 methylation above/below cutoff in blood
# tumour.cutoff	BRCA1 methylation above/below cutoff in tumour
# study	Study name
# rs799905.blood.fe	Fold enrichment of DNA methylation on rs799905 alleles in blood: Inf = exclusive methylation of REF allele; 0 = exclusive methylation of ALT allele; 1 = equal methylation of both ALT and REF alleles
# rs799905.tumour.fe	Fold enrichment of DNA methylation on rs799905 alleles in tumour
#
case	sex	tumour.library.name	blood.library.name	tumour.vef	blood.vef	histology	subtype	receptor	BRCA1m	Age	blood.cutoff	tumour.cutoff	study	rs799905.blood.fe	rs799905.tumour.fe
case0001	female	case0001-tumour01	case0001-blood	5.2682875431341E-05	0.000132722482205356	IDC	Normal	TNBC	wt	45	below	below	DDP		
case0002	female	case0002-tumour01	case0002-blood	0	0	IDC	LumA	HER2-/ER≥10%	wt	65	below	below	PETREMAC		
case0003	female	case0003-tumour01	case0003-blood	2.33176327939188E-05	0	IDC	Normal	HER2-/ER≥10%	wt	46	below	below	EPITAX		
case0004	female	case0004-tumour01	case0004-blood	0.239643640237112	0.000998981430698113	Other	Basal	HER2-/ER<10%	wt	38	above	above	EPITAX		
case0005	female	case0005-tumour01	case0005-blood	0.591910060268892	0.00922746240585722	IDC	Basal	TNBC	wt	72	above	above	PETREMAC		
case0006	female	case0006-tumour01	case0006-blood	0	0	IDC	LumA	HER2-/ER≥10%	wt	51	below	below	PETREMAC		
case0007	female	case0007-tumour01	case0007-blood	0	0	IDC	LumA	HER2-/ER≥10%	wt	40	below	below	PETREMAC		
case0008	female	case0008-tumour01	case0008-blood	0	5.72311566416757E-05	ILC	LumA	HER2-/ER≥10%	wt	61	below	below	EPITAX		
case0009	female	case0009-tumour01	case0009-blood	4.16510475238452E-05	2.17310993763175E-05	IDC	LumB	HER2-/ER≥10%	wt	44	below	below	EPITAX		
case0010	female	case0010-tumour01	case0010-blood	2.11059518784297E-05	0	ILC	LumA	HER2-/ER≥10%	wt	58	below	below	DDP		
case0011	female	case0011-tumour01	case0011-blood	0	0	IDC	LumB	HER2-/ER≥10%	wt	71	below	below	DDP		
case0012	female	case0012-tumour01	case0012-blood	8.07575054006585E-05	0.000291415725347618	IDC	Basal	TNBC	wt	64	below	below	PETREMAC		
case0013	female	case0013-tumour01	case0013-blood	7.0425841588807E-05	0.000100651719886263	IDC	LumA	HER2+	wt	39	below	below	DDP		
case0014	female	case0014-tumour01	case0014-blood	0.000211314955335703	0	IDC	Normal	HER2-/ER≥10%	wt	60	below	below	PETREMAC		
case0015	female	case0015-tumour01	case0015-blood	0.000143843498273878	0	IDC	Her2	HER2-/ER≥10%	wt	48	below	below	PETREMAC		
case0016	female	case0016-tumour01	case0016-blood	1.94378571706255E-05	0	ILC	LumA	HER2-/ER≥10%	wt	47	below	below	EPITAX		
case0017	female	case0017-tumour01	case0017-blood	0	0	Other	LumB	HER2-/ER≥10%	wt	49	below	below	PETREMAC		
case0018	female	case0018-tumour01	case0018-blood	0	0	IDC	LumA	HER2-/ER≥10%	wt	43	below	below	PETREMAC		
case0019	female	case0019-tumour01	case0019-blood	0	0	Other	LumA	HER2-/ER≥10%	wt	47	below	below	PETREMAC		
case0020	female	case0020-tumour01	case0020-blood	0.00014007171671896	0	ILC	Her2	HER2+	wt	45	below	below	PETREMAC		
case0021	female	case0021-tumour01	case0021-blood	0.000498374350333435	0.000275731673691259	IDC	Basal	TNBC	wt	31	below	below	EPITAX		
case0022	female	case0022-tumour01	case0022-blood	0	0	IDC	LumA	HER2-/ER≥10%	wt	63	below	below	DDP		
case0023	female	case0023-tumour01	case0023-blood	0	0	IDC	LumB	HER2-/ER≥10%	wt	48	below	below	PETREMAC		
case0024	female	case0024-tumour01	case0024-blood	0.0128892044843243	0.0113127001067236	IDC	Her2	HER2+	wt	53	above	below	PETREMAC		
case0025	female	case0025-tumour01	case0025-blood	0.222076054700646	0.00215347220741562	IDC	Basal	TNBC	wt	48	above	above	EPITAX	47.0924099306194	176.746229508197
case0026	female	case0026-tumour01	case0026-blood	0	0	ILC	LumA	HER2-/ER≥10%	wt	64	below	below	DDP		
case0027	female	case0027-tumour01	case0027-blood	0.00010497310064296	0	IDC	LumA	HER2-/ER≥10%	wt	45	below	below	PETREMAC		
case0028	female	case0028-tumour01	case0028-blood	0.00112336601307189	0.000162303786315472	IDC	Basal	HER2-/ER≥10%	wt	45	below	below	DDP		
case0029	female	case0029-tumour01	case0029-blood	0	0	ILC	LumB	HER2-/ER≥10%	wt	52	below	below	PETREMAC		
case0030	female	case0030-tumour01	case0030-blood	0	0	ILC	LumA	HER2-/ER≥10%	wt	40	below	below	DDP		
case0031	female	case0031-tumour01	case0031-blood	0.0000574762192143001	0	IDC	LumA	HER2+	wt	53	below	below	PETREMAC		
case0031	female	case0031-tumour02	case0031-blood	0.000128083612982555	0	IDC	LumA	HER2+	wt	53	below	below	PETREMAC		
case0032	female	case0032-tumour01	case0032-blood	0	0.00318970787592036	ILC	LumA	HER2-/ER≥10%	somatic	46	above	below	DDP		
case0033	female	case0033-tumour01	case0033-blood	0.017184664246824	0.000915043312050102	IDC	Basal	HER2+	wt	52	above	below	PETREMAC		
case0034	female	case0034-tumour01	case0034-blood	0.00152086806469539	2.08446241714262E-05	IDC	Her2	HER2+	wt	50	below	below	DDP		
case0035	female	case0035-tumour01	case0035-blood	4.65181188072755E-05	0	ILC	LumA	HER2+	wt	60	below	below	PETREMAC		
case0036	female	case0036-tumour01	case0036-blood	6.13522025440714E-05	0	IDC	Normal	HER2+	wt	31	below	below	EPITAX		
case0037	female	case0037-tumour01	case0037-blood	2.04423729506521E-05	0	IDC	LumB	HER2+	wt	47	below	below	EPITAX		
case0038	female	case0038-tumour01	case0038-blood	0	0	IDC	Normal	HER2+	wt	46	below	below	PETREMAC		
case0039	female	case0039-tumour01	case0039-blood	6.14338664427744E-05	0	IDC	LumB	HER2-/ER≥10%	wt	51	below	below	EPITAX		
case0040	female	case0040-tumour01	case0040-blood	6.98681820299036E-05	0	IDC	Her2	HER2+	wt	31	below	below	PETREMAC		
case0041	female	case0041-tumour01	case0041-blood	4.27277388480602E-05	0	IDC	Her2	HER2+	wt	55	below	below	EPITAX		
case0042	female	case0042-tumour01	case0042-blood	0.000105218855218855	0	ILC	LumA	HER2-/ER≥10%	wt	49	below	below	EPITAX		
case0043	female	case0043-tumour01	case0043-blood	0.000250438266967193	0	Other	Her2	HER2-/ER≥10%	wt	67	below	below	PETREMAC		
case0044	female	case0044-tumour01	case0044-blood	9.97954193902502E-05	0.000315363456383482	IDC	LumA	HER2-/ER≥10%	wt	40	below	below	DDP		
case0045	female	case0045-tumour01	case0045-blood	8.63427374964923E-05	1.89519567895385E-05	IDC	Her2	HER2+	wt	68	below	below	EPITAX		
case0046	female	case0046-tumour01	case0046-blood	4.87341309486099E-05	0	IDC	Her2	HER2+	wt	64	below	below	EPITAX		
case0047	female	case0047-tumour01	case0047-blood	0.000332762882677315	0	IDC	Her2	HER2+	wt	49	below	below	PETREMAC		
case0048	female	case0048-tumour01	case0048-blood	1.82812014405587E-05	0	IDC	LumB	HER2-/ER≥10%	wt	55	below	below	EPITAX		
case0049	female	case0049-tumour01	case0049-blood	0.00116844269957001	0.000124188001528468	IDC	Basal	TNBC	wt	42	below	below	PETREMAC		
case0050	female	case0050-tumour01	case0050-blood	0	0.000397798846383345	Other	LumB	HER2-/ER≥10%	wt	46	below	below	DDP		
case0051	female	case0051-tumour01	case0051-blood	7.98722044728434E-05	0	IDC	LumA	HER2-/ER≥10%	wt	78	below	below	PETREMAC		
case0052	female	case0052-tumour01	case0052-blood	0.000103704855979881	0	IDC	Her2	HER2+	wt	46	below	below	PETREMAC		
case0053	female	case0053-tumour01	case0053-blood	4.22931337097422E-05	0	IDC	LumB	HER2-/ER≥10%	wt	46	below	below	EPITAX		
case0054	female	case0054-tumour01	case0054-blood	0.107416817906836	0.003636200395044	IDC	Basal	HER2-/ER<10%	wt	38	above	above	EPITAX		
case0055	female	case0055-tumour01	case0055-blood	0	0	IDC	LumB	HER2-/ER≥10%	somatic	46	below	below	DDP		
case0056	female	case0056-tumour01	case0056-blood	0	0.00116348153282503	ILC	LumA	HER2-/ER≥10%	wt	46	above	below	DDP		
case0057	female	case0057-tumour01	case0057-blood	0	0	Other	Normal	HER2+	wt	39	below	below	EPITAX		
case0058	female	case0058-tumour01	case0058-blood	5.47705115565778E-05	0.000164092840082411	IDC	Her2	HER2+	wt	54	below	below	DDP		
case0059	female	case0059-tumour01	case0059-blood	0.000753161295437428	5.04163550655833E-05	IDC	Basal	TNBC	somatic	46	below	below	PETREMAC		
case0060	female	case0060-tumour01	case0060-blood	0.000511432650712809	7.64167112430816E-05	IDC	Basal	TNBC	wt	60	below	below	PETREMAC		
case0061	female	case0061-tumour01	case0061-blood	0	0	ILC	LumA	HER2-/ER≥10%	wt	48	below	below	PETREMAC		
case0062	female	case0062-tumour01	case0062-blood	9.48136910969945E-05	0.000207538729032824	IDC	Her2	TNBC	wt	61	below	below	DDP		
case0063	female	case0063-tumour01	case0063-blood	0	0	IDC	LumA	HER2-/ER≥10%	wt	57	below	below	EPITAX		
case0064	female	case0064-tumour01	case0064-blood	0.36390696386543	0.0206238064926798	IDC	Normal	HER2-/ER<10%	wt	37	above	above	PETREMAC		
case0065	female	case0065-tumour01	case0065-blood	0	0.000196724536467811	Other	LumB	HER2-/ER≥10%	wt	44	below	below	PETREMAC		
case0066	female	case0066-tumour01	case0066-blood	0	0	IDC	Her2	HER2+	wt	34	below	below	PETREMAC		
case0067	female	case0067-tumour01	case0067-blood	3.66105914441048E-05	0.00038481625024051	IDC	LumA	HER2-/ER≥10%	wt	62	below	below	DDP		
case0068	female	case0068-tumour01	case0068-blood	7.35131956186135E-05	9.00799459520324E-05	ILC	LumA	HER2-/ER≥10%	wt	48	below	below	DDP		
case0069	female	case0069-tumour01	case0069-blood	2.34126240869077E-05	0	IDC	LumA	HER2+	wt	57	below	below	EPITAX		
case0070	female	case0070-tumour01	case0070-blood	0.000151059762367367	0.000305851211726891	IDC	Normal	TNBC	wt	43	below	below	DDP		
case0071	female	case0071-tumour01	case0071-blood	0	0	IDC	LumB	HER2-/ER≥10%	wt	38	below	below	EPITAX		
case0072	female	case0072-tumour01	case0072-blood	0.00020952380952381	0.000316094050137379	IDC	LumA	HER2-/ER≥10%	wt	46	below	below	DDP		
case0073	female	case0073-tumour01	case0073-blood	0	0	IDC	LumB	HER2-/ER≥10%	wt	72	below	below	PETREMAC		
case0074	female	case0074-tumour01	case0074-blood	3.14050624960744E-05	0	IDC	Her2	HER2+	wt	39	below	below	DDP		
case0075	female	case0075-tumour01	case0075-blood	0.0757111032189326	0.000209500864191065	IDC	Normal	TNBC	wt	38	below	above	DDP		
case0076	female	case0076-tumour01	case0076-blood	0	0.000507552686999076	ILC	Normal	HER2-/ER≥10%	wt	40	below	below	PETREMAC		
case0077	female	case0077-tumour01	case0077-blood	0.000673181828733257	0	IDC	Her2	HER2+	wt	47	below	below	PETREMAC		
case0078	female	case0078-tumour01	case0078-blood	0.0131707666245138	0.00216106553762018	IDC	LumB	HER2-/ER≥10%	wt	54	above	below	PETREMAC		
case0079	female	case0079-tumour01	case0079-blood	2.0602839071224E-05	0	IDC	LumB	HER2-/ER≥10%	wt	41	below	below	EPITAX		
case0080	female	case0080-tumour01	case0080-blood	3.2796562920206E-05	0	IDC	Normal	HER2-/ER≥10%	wt	37	below	below	DDP		
case0081	female	case0081-tumour01	case0081-blood	0	0	IDC	LumB	HER2+	wt	44	below	below	PETREMAC		
case0082	female	case0082-tumour01	case0082-blood	0.000242515696154779	0	IDC	Her2	HER2+	wt	53	below	below	PETREMAC		
case0083	female	case0083-tumour01	case0083-blood	3.61513294651411E-05	0	IDC	Normal	HER2+	wt	49	below	below	DDP		
case0084	female	case0084-tumour01	case0084-blood	0.00079424406652962	0	ILC	LumB	HER2-/ER≥10%	wt	51	below	below	DDP		
case0085	female	case0085-tumour01	case0085-blood	0.0056715208630946	0.00115325795371926	IDC	LumB	HER2-/ER≥10%	wt	66	above	below	PETREMAC		
case0086	female	case0086-tumour01	case0086-blood	0.00383679375589222	0.00923813611004449	IDC	Normal	HER2+	wt	49	above	below	EPITAX		
case0087	female	case0087-tumour01	case0087-blood	0	0.00183958793230316	IDC	LumA	HER2-/ER≥10%	wt	50	above	below	PETREMAC		
case0088	female	case0088-tumour01	case0088-blood	0	0	IDC	LumB	HER2-/ER≥10%	wt	60	below	below	EPITAX		
case0089	female	case0089-tumour01	case0089-blood	0.000140976118645501	1.5710672259666E-05	IDC	Basal	TNBC	wt	52	below	below	EPITAX		
case0090	female	case0090-tumour01	case0090-blood	0.000218860285065521	0.00440683085752505	IDC	LumB	HER2-/ER≥10%	wt	51	above	below	PETREMAC		
case0091	female	case0091-tumour01	case0091-blood	3.12539067383423E-05	0	Other	Her2	HER2+	wt	36	below	below	PETREMAC		
case0092	female	case0092-tumour01	case0092-blood	0.00261493716145903	0.00216417425931136	ILC	LumA	HER2-/ER≥10%	wt	70	above	below	EPITAX		
case0093	female	case0093-tumour01	case0093-blood	0.000197913607518163	0.000131838190594078	IDC	Basal	TNBC	wt	60	below	below	EPITAX		
case0094	female	case0094-tumour01	case0094-blood	0.172730445003581	8.94707803343225E-05	IDC	Basal	TNBC	wt	35	below	above	PETREMAC		
case0095	female	case0095-tumour01	case0095-blood	0	0	IDC	LumA	HER2+	wt	50	below	below	DDP		
case0096	female	case0096-tumour01	case0096-blood	0.000183807147313074	0.000209617755856966	Other	Her2	TNBC	wt	54	below	below	DDP		
case0097	female	case0097-tumour01	case0097-blood	0.00161071396253733	4.74012276917972E-05	Other	LumA	HER2-/ER≥10%	wt	68	below	below	PETREMAC		
case0098	female	case0098-tumour01	case0098-blood	0	0	IDC	Her2	HER2+	wt	50	below	below	DDP		
case0099	female	case0099-tumour01	case0099-blood	0.00372460182894627	0.00316461916461916	IDC	LumB	HER2-/ER≥10%	wt	62	above	below	DDP		
case0100	female	case0100-tumour01	case0100-blood	0	0	ILC	LumA	HER2-/ER≥10%	wt	62	below	below	EPITAX		
case0101	female	case0101-tumour01	case0101-blood	0.000329362683207993	7.55210955593596E-05	IDC	LumB	TNBC	wt	42	below	below	DDP		
case0102	female	case0102-tumour01	case0102-blood	0	0	ILC	LumA	HER2-/ER≥10%	wt	52	below	below	PETREMAC		
case0103	female	case0103-tumour01	case0103-blood	0	0	IDC	LumA	HER2+	wt	32	below	below	DDP		
case0104	female	case0104-tumour01	case0104-blood	0.0297812270281874	0.023914030573634	IDC	Normal	TNBC	wt	32	above	below	EPITAX	0.0196412126328167	0.0147711392442606
case0105	female	case0105-tumour01	case0105-blood	0	0	ILC	LumA	HER2-/ER≥10%	wt	68	below	below	PETREMAC		
case0106	female	case0106-tumour01	case0106-blood	2.90317898098418E-05	0	IDC	Her2	HER2+	wt	57	below	below	EPITAX		
case0107	female	case0107-tumour01	case0107-blood	2.49370339891773E-05	0	IDC	LumA	HER2-/ER≥10%	wt	53	below	below	EPITAX		
case0108	female	case0108-tumour01	case0108-blood	0	0	IDC	LumA	HER2+	wt	51	below	below	PETREMAC		
case0109	female	case0109-tumour01	case0109-blood	0	0	IDC	Her2	HER2-/ER≥10%	somatic	50	below	below	DDP		
case0110	female	case0110-tumour01	case0110-blood	0	0	IDC	Basal		wt	33	below	below	EPITAX		
case0111	female	case0111-tumour01	case0111-blood	0	1.71682661767988E-05	IDC	LumB	HER2-/ER≥10%	wt	40	below	below	DDP		
case0112	female	case0112-tumour01	case0112-blood	0	8.95515705106678E-05	IDC	LumA	HER2-/ER≥10%	wt	43	below	below	DDP		
case0113	female	case0113-tumour01	case0113-blood	9.99700089973009E-05	0	IDC	Her2	HER2-/ER≥10%	wt	48	below	below	PETREMAC		
case0114	female	case0114-tumour01	case0114-blood	0.000215698022768125	0	IDC	Her2	HER2+	wt	43	below	below	PETREMAC		
case0115	female	case0115-tumour01	case0115-blood	6.22742558226429E-05	0	Other	LumA	HER2+	wt	48	below	below	PETREMAC		
case0116	female	case0116-tumour01	case0116-blood	0.00022317553996082	0.000925840199981482	Other	Basal	TNBC	wt	36	above	below	PETREMAC		
case0117	female	case0117-tumour01	case0117-blood	0	1.8124478921231E-05	IDC	Her2	HER2+	wt	64	below	below	PETREMAC		
case0117	female	case0117-tumour02	case0117-blood	0	1.8124478921231E-05	IDC	Her2	HER2+	wt	64	below	below	PETREMAC		
case0118	female	case0118-tumour01	case0118-blood	2.9376340295526E-05	2.24608058937155E-05	IDC	LumA	HER2-/ER≥10%	wt	52	below	below	PETREMAC		
case0119	female	case0119-tumour01	case0119-blood	0.000585841144548596	0	IDC	LumA	HER2+	wt	52	below	below	PETREMAC		
case0120	female	case0120-tumour01	case0120-blood	0	0	IDC	LumA	HER2-/ER≥10%	wt	49	below	below	PETREMAC		
case0121	female	case0121-tumour01	case0121-blood	0.00191025768580241	0.000152058216574346	IDC	LumA	HER2-/ER≥10%	wt	40	below	below	EPITAX		
case0122	female	case0122-tumour01	case0122-blood	2.66588467382901E-05	0	IDC	Normal	HER2-/ER≥10%	wt	31	below	below	DDP		
case0123	female	case0123-tumour01	case0123-blood	8.33640986554561E-05	0.000561374327520337	Other	Basal	TNBC	wt	42	below	below	DDP		
case0124	female	case0124-tumour01	case0124-blood	0	5.466472303207E-05	IDC	Her2	HER2+	wt	47	below	below	EPITAX		
case0125	female	case0125-tumour01	case0125-blood	3.71774853148933E-05	0	IDC	Normal	HER2-/ER≥10%	wt	71	below	below	PETREMAC		
case0126	female	case0126-tumour01	case0126-blood	0.00138197376142968	0.000689560060681285	IDC	Her2	HER2+	wt	49	below	below	DDP		
case0127	female	case0127-tumour01	case0127-blood	0.00108365843086259	0.000336304018833025	IDC	Her2	HER2+	wt	30	below	below	DDP		
case0128	female	case0128-tumour01	case0128-blood	0.000205068111908598	0.000113584734211722	ILC	Normal	HER2-/ER≥10%	wt	64	below	below	DDP		
case0129	female	case0129-tumour01	case0129-blood	1.89555492370392E-05	0	IDC	LumB	HER2+	wt	48	below	below	EPITAX		
case0130	female	case0130-tumour01	case0130-blood	4.89392419311425E-05	0	IDC	LumB	HER2+	wt	69	below	below	PETREMAC		
case0131	female	case0131-tumour01	case0131-blood	0.0001653165812531	0.000238679020114132	IDC	LumA	HER2-/ER≥10%	wt	47	below	below	DDP		
case0132	female	case0132-tumour01	case0132-blood	0.000146388389309465	0.000181128169742971	IDC	Her2	TNBC	wt	65	below	below	PETREMAC		
case0133	female	case0133-tumour01	case0133-blood	0	0	IDC	LumB	HER2-/ER≥10%	wt	49	below	below	PETREMAC		
case0134	female	case0134-tumour01	case0134-blood	2.06317440013204E-05	0	ILC	LumB	HER2-/ER≥10%	wt	70	below	below	PETREMAC		
case0135	female	case0135-tumour01	case0135-blood	2.20872446162341E-05	0	IDC	LumA	HER2-/ER≥10%	wt	58	below	below	DDP		
case0136	female	case0136-tumour01	case0136-blood	0	2.57725316357826E-05	ILC	LumA	HER2-/ER≥10%	wt	63	below	below	DDP		
case0137	female	case0137-tumour01	case0137-blood	0.000194628260023355	0	ILC	Her2	HER2+	wt	35	below	below	EPITAX		
case0138	female	case0138-tumour01	case0138-blood	4.45622869365655E-05	2.43522306643289E-05	IDC	LumA	HER2-/ER≥10%	wt	39	below	below	DDP		
case0139	female	case0139-tumour01	case0139-blood	0.000792393026941363	0	IDC	Her2	TNBC	wt	62	below	below	PETREMAC		
case0140	female	case0140-tumour01	case0140-blood	0	4.92562309132105E-05	IDC	LumA	HER2-/ER≥10%	wt	47	below	below	DDP		
case0141	female	case0141-tumour01	case0141-blood	0.000128629180448365	0	IDC	Basal	TNBC	wt	59	below	below	EPITAX		
case0142	female	case0142-tumour01	case0142-blood	0	7.10429099175903E-05	IDC	Her2	HER2+	wt	43	below	below	DDP		
case0143	female	case0143-tumour01	case0143-blood	6.12970454824078E-05	0	IDC	Her2	HER2+	wt	49	below	below	PETREMAC		
case0144	female	case0144-tumour01	case0144-blood	3.10838954337757E-05	0	Other	Basal	HER2+	wt	75	below	below	PETREMAC		
case0145	female	case0145-tumour01	case0145-blood	0	0	ILC	LumA	HER2-/ER≥10%	wt	66	below	below	PETREMAC		
case0146	female	case0146-tumour01	case0146-blood	0	1.72651933701658E-05	IDC	LumA	HER2-/ER≥10%	wt	32	below	below	DDP		
case0147	female	case0147-tumour01	case0147-blood	0	0	IDC	LumB	HER2-/ER≥10%	wt	38	below	below	DDP		
case0148	female	case0148-tumour01	case0148-blood	4.52151108900595E-05	0.000196486815734664	IDC	LumB	HER2-/ER≥10%	wt	50	below	below	DDP		
case0149	female	case0149-tumour01	case0149-blood	0	0	IDC	LumB	HER2-/ER≥10%	wt	65	below	below	PETREMAC		
case0150	female	case0150-tumour01	case0150-blood	0.695015064365927	8.71017656040251E-05	IDC	Basal	TNBC	wt	60	below	above	EPITAX		
case0151	female	case0151-tumour01	case0151-blood	0.000108172426848396	0	IDC	LumA	HER2+	wt	48	below	below	PETREMAC		
case0152	female	case0152-tumour01	case0152-blood	7.78422138325616E-05	0.00011501259387903	IDC	Basal	TNBC	wt	44	below	below	DDP		
case0153	female	case0153-tumour01	case0153-blood	0	0	ILC	LumA	HER2-/ER≥10%	wt	49	below	below	PETREMAC		
case0153	female	case0153-tumour02	case0153-blood	0	0	IDC	LumA	HER2-/ER≥10%	wt	49	below	below	PETREMAC		
case0154	female	case0154-tumour01	case0154-blood	0	0	IDC	Normal	HER2-/ER≥10%	wt	51	below	below	EPITAX		
case0155	female	case0155-tumour01	case0155-blood	0	1.86713469509691E-05	IDC	LumB	HER2-/ER≥10%	wt	58	below	below	DDP		
case0156	female	case0156-tumour01	case0156-blood	0.000140030806777491	8.76082935851258E-05	IDC	Basal	TNBC	wt	66	below	below	PETREMAC		
case0157	female	case0157-tumour01	case0157-blood	0	0	IDC	Normal	HER2+	wt	41	below	below	PETREMAC		
case0158	female	case0158-tumour01	case0158-blood	0.000103807126359224	2.00304462783431E-05	ILC	LumA	HER2-/ER≥10%	wt	63	below	below	DDP		
case0159	female	case0159-tumour01	case0159-blood	5.73410934946529E-05	0	IDC	LumB	HER2+	wt	27	below	below	PETREMAC		
case0160	female	case0160-tumour01	case0160-blood	0	0	IDC	Normal	HER2+	wt	50	below	below	PETREMAC		
case0161	female	case0161-tumour01	case0161-blood	2.09573308743399E-05	0.000225941568034482	IDC	LumA	HER2-/ER≥10%	wt	46	below	below	DDP		
case0162	female	case0162-tumour01	case0162-blood	0.002472159327203	0.00651197405842171	IDC	LumB	HER2-/ER≥10%	wt	43	above	below	DDP		
case0163	female	case0163-tumour01	case0163-blood	0	0	IDC	LumB	HER2-/ER≥10%	wt	63	below	below	PETREMAC		
case0164	female	case0164-tumour01	case0164-blood	0.0116038915158433	0.0051146494822786	IDC	Her2	HER2+	wt	47	above	below	EPITAX		
case0165	female	case0165-tumour01	case0165-blood	0.000196025581338365	2.57493047687712E-05	IDC	Her2	HER2+	wt	49	below	below	PETREMAC		
case0166	female	case0166-tumour01	case0166-blood	0.000334862954235396	9.75147665217876E-05	IDC	Basal	TNBC	germline	41	below	below	EPITAX		
case0167	female	case0167-tumour01	case0167-blood	7.20461095100864E-05	0.000129063714453702	IDC	Basal	TNBC	wt	67	below	below	PETREMAC		
case0168	female	case0168-tumour01	case0168-blood	4.04171045186323E-05	0	IDC	Her2	HER2+	wt	58	below	below	PETREMAC		
case0169	female	case0169-tumour01	case0169-blood	0.000177476287196072	0.000102843626266262	IDC	Her2	TNBC	wt	72	below	below	PETREMAC		
case0170	female	case0170-tumour01	case0170-blood	0.000153159460878698	3.93194367209836E-05	IDC	Her2	TNBC	wt	60	below	below	PETREMAC		
case0171	female	case0171-tumour01	case0171-blood	0.000285934864037972	0	IDC	Her2	HER2+	wt	41	below	below	PETREMAC		
case0172	female	case0172-tumour01	case0172-blood	0	0	ILC	Normal	HER2-/ER≥10%	wt	55	below	below	EPITAX		
case0173	female	case0173-tumour01	case0173-blood	0	0	ILC	LumA	HER2-/ER≥10%	wt	72	below	below	PETREMAC		
case0174	female	case0174-tumour01	case0174-blood	0.000402722403447304	0	IDC	Basal		wt	44	below	below	EPITAX		
case0175	female	case0175-tumour01	case0175-blood	0	4.97302135912674E-05	IDC	LumB	HER2+	wt	40	below	below	EPITAX		
case0176	female	case0176-tumour01	case0176-blood	0.000287710172280852	0	IDC	Basal	TNBC	wt	54	below	below	EPITAX		
case0177	female	case0177-tumour01	case0177-blood	0.000101975780752071	0	IDC	LumB	HER2-/ER≥10%	wt	31	below	below	EPITAX		
case0178	female	case0178-tumour01	case0178-blood	0.000227606089727378	0.000253405131453912	IDC	LumB	HER2-/ER≥10%	wt	62	below	below	EPITAX		
case0179	female	case0179-tumour01	case0179-blood	0.000109128608064604	0	Other	Basal	HER2-/ER≥10%	wt	56	below	below	PETREMAC		
case0180	female	case0180-tumour01	case0180-blood	0	0	IDC	LumB	HER2+	wt	67	below	below	PETREMAC		
case0181	female	case0181-tumour01	case0181-blood	0	0	Other	Her2	HER2+	wt	61	below	below	DDP		
case0182	female	case0182-tumour01	case0182-blood	2.90926017513747E-05	0	ILC	LumA	HER2-/ER≥10%	wt	56	below	below	EPITAX		
case0183	female	case0183-tumour01	case0183-blood	0	0	IDC	LumB	HER2-/ER≥10%	wt	52	below	below	DDP		
case0184	female	case0184-tumour01	case0184-blood	0.000326238931179121	0.000104346011373715	IDC	Basal	HER2+	wt	33	below	below	DDP		
case0185	female	case0185-tumour01	case0185-blood	0	0	ILC	LumA	HER2-/ER≥10%	wt	50	below	below	EPITAX		
case0186	female	case0186-tumour01	case0186-blood	0	9.69555943377933E-05	ILC	LumA	HER2-/ER≥10%	wt	57	below	below	EPITAX		
case0187	female	case0187-tumour01	case0187-blood	0.000163366660132	0	Other	Her2	HER2+	wt	51	below	below	PETREMAC		
case0188	female	case0188-tumour01	case0188-blood	0.207164969267351	0.0760411115340693	IDC	Basal	TNBC	wt	59	above	above	DDP		
case0189	female	case0189-tumour01	case0189-blood	5.79592546439853E-05	0	IDC	LumB	HER2-/ER≥10%	wt	42	below	below	PETREMAC		
case0190	female	case0190-tumour01	case0190-blood	5.49526033795851E-05	0	IDC	LumB	HER2-/ER≥10%	wt	50	below	below	PETREMAC		
case0191	female	case0191-tumour01	case0191-blood	0	0	ILC	LumA	HER2-/ER≥10%	wt	67	below	below	EPITAX		
case0192	female	case0192-tumour01	case0192-blood	0.00455028060063704	0.00449667472793228	ILC	Normal	TNBC	wt	65	above	below	PETREMAC	25.3489507076623	Inf
case0193	female	case0193-tumour01	case0193-blood	0	0	IDC	Normal	HER2-/ER≥10%	wt	54	below	below	PETREMAC		
case0194	female	case0194-tumour01	case0194-blood	4.9897709695125E-05	0	IDC	Her2	HER2+	somatic	60	below	below	EPITAX		
case0195	female	case0195-tumour01	case0195-blood	0.000171076642335766	4.2490811362043E-05	IDC	Normal	TNBC	wt	47	below	below	EPITAX		
case0196	female	case0196-tumour01	case0196-blood	0.0031061114842176	0.00521119828609478	IDC	Normal	TNBC	wt	62	above	below	PETREMAC	Inf	38.715777262181
case0197	female	case0197-tumour01	case0197-blood	0	0	Other	LumA	HER2-/ER≥10%	wt	69	below	below	PETREMAC		
case0198	female	case0198-tumour01	case0198-blood	0	0	IDC	LumA	HER2+	wt	69	below	below	PETREMAC		
case0199	female	case0199-tumour01	case0199-blood	0.0023899524448238	0	IDC	LumB	HER2-/ER≥10%	wt	49	below	below	PETREMAC		
case0200	female	case0200-tumour01	case0200-blood	9.26211793763507E-05	0.000184659643120942	IDC	Basal	TNBC	wt	45	below	below	PETREMAC		
case0201	female	case0201-tumour01	case0201-blood	0	0	IDC	LumA	HER2-/ER≥10%	wt	70	below	below	PETREMAC		
case0202	female	case0202-tumour01	case0202-blood	5.06213774076793E-05	0	ILC	LumA	HER2-/ER≥10%	wt	44	below	below	PETREMAC		
case0203	female	case0203-tumour01	case0203-blood	0.000109861940161863	0	IDC	LumB	HER2-/ER≥10%	wt	42	below	below	EPITAX		
case0204	female	case0204-tumour01	case0204-blood	0	2.20716445582361E-05	IDC	LumB	HER2-/ER≥10%	wt	44	below	below	EPITAX		
case0205	female	case0205-tumour01	case0205-blood	0	0	IDC	LumA	HER2-/ER≥10%	wt	48	below	below	PETREMAC		
case0206	female	case0206-tumour01	case0206-blood	2.81602883613528E-05	0	IDC	LumB	HER2-/ER≥10%	wt	70	below	below	PETREMAC		
case0207	female	case0207-tumour01	case0207-blood	0	0	IDC	Her2	HER2-/ER≥10%	wt	24	below	below	DDP		
case0208	female	case0208-tumour01	case0208-blood	0	0	ILC	LumA	HER2-/ER≥10%	wt	65	below	below	EPITAX		
case0209	female	case0209-tumour01	case0209-blood	0.000133600534402138	0	ILC	Normal	HER2-/ER≥10%	wt	42	below	below	EPITAX		
case0210	female	case0210-tumour01	case0210-blood	0	0	IDC	LumB	HER2-/ER≥10%	wt	44	below	below	EPITAX		
case0211	female	case0211-tumour01	case0211-blood	2.18378756114605E-05	0	ILC	LumA	HER2-/ER≥10%	wt	74	below	below	PETREMAC		
case0212	female	case0212-tumour01	case0212-blood	0.00170676780846272	0.0025020682418935	IDC	Basal	HER2+	somatic	41	above	below	DDP		
case0213	female	case0213-tumour01	case0213-blood	0.149166291122127	0	IDC	Basal	HER2-/ER≥10%	wt	34	below	above	PETREMAC		
case0214	female	case0214-tumour01	case0214-blood	0.294846859947287	7.43781982625253E-05	IDC	Normal	TNBC	wt	46	below	above	PETREMAC		
case0215	female	case0215-tumour01	case0215-blood	0.000107735401853049	0	IDC	LumA	HER2-/ER≥10%	wt	36	below	below	PETREMAC		
case0216	female	case0216-tumour01	case0216-blood	0	0	IDC	LumB	HER2-/ER≥10%	wt	38	below	below	DDP		
case0217	female	case0217-tumour01	case0217-blood	0.000231032252102394	0	IDC	Basal	HER2+	wt	45	below	below	EPITAX		
case0218	female	case0218-tumour01	case0218-blood	0	0	IDC	LumA	HER2-/ER≥10%	wt	57	below	below	PETREMAC		
case0219	female	case0219-tumour01	case0219-blood	0.324320676624078	0.000546086856551605	IDC	LumB	HER2-/ER≥10%	somatic	41	below	above	PETREMAC	Inf	173.776101983451
case0220	female	case0220-tumour01	case0220-blood	0.0229417070970573	0.000299601299808716	IDC	LumA	HER2-/ER≥10%	wt	46	below	below	DDP		
case0221	female	case0221-tumour01	case0221-blood	2.88675269189688E-05	0	IDC	LumB	HER2-/ER≥10%	wt	48	below	below	PETREMAC		
case0222	female	case0222-tumour01	case0222-blood	2.22245269879839E-05	0.000193928281795423	IDC	Basal	TNBC	wt	41	below	below	EPITAX		
case0223	female	case0223-tumour01	case0223-blood	0.000446401396018911	7.23484300390681E-05	IDC	Basal	TNBC	germline	37	below	below	PETREMAC		
case0224	female	case0224-tumour01	case0224-blood	0	0	IDC	LumB	HER2+	wt	49	below	below	PETREMAC		
case0225	female	case0225-tumour01	case0225-blood	0	0	Other	LumB	HER2-/ER≥10%	wt	34	below	below	PETREMAC		
case0226	female	case0226-tumour01	case0226-blood	0	0	ILC	LumA	HER2-/ER≥10%	wt	43	below	below	PETREMAC		
case0227	female	case0227-tumour01	case0227-blood	0.767520288940624	0.0200736664062299	IDC	Basal	TNBC	wt	42	above	above	PETREMAC	0.254138080507374	18.3503114337462
case0228	female	case0228-tumour01	case0228-blood	4.56923533846611E-05	8.82230278143146E-05	IDC	Basal	TNBC	wt	57	below	below	PETREMAC		
case0229	female	case0229-tumour01	case0229-blood	5.97907324364724E-05	0.000105340777414937	IDC	LumB	HER2-/ER≥10%	wt	61	below	below	PETREMAC		
case0230	female	case0230-tumour01	case0230-blood	0	0	ILC	LumA	HER2-/ER≥10%	wt	61	below	below	PETREMAC		
case0231	female	case0231-tumour01	case0231-blood	0.000146095595217804	0	Other	Her2	HER2+	wt	53	below	below	PETREMAC		
case0232	female	case0232-tumour01	case0232-blood	0	0	IDC	LumB	HER2-/ER≥10%	wt	68	below	below	PETREMAC		
case0233	female	case0233-tumour01	case0233-blood	0	0	ILC	Normal	HER2-/ER≥10%	wt	65	below	below	PETREMAC		
case0234	female	case0234-tumour01	case0234-blood	9.25783058170036E-05	0	IDC	LumB	HER2+	wt	70	below	below	PETREMAC		
case0235	female	case0235-tumour01	case0235-blood	0.000165030117996534	0	IDC	Her2	HER2+	wt	50	below	below	PETREMAC		
case0236	female	case0236-tumour01	case0236-blood	0	0	IDC	LumA	HER2-/ER≥10%	wt	33	below	below	PETREMAC		
case0237	female	case0237-tumour01	case0237-blood	0	0	Other	Normal	HER2+	wt	54	below	below	PETREMAC		
case0238	female	case0238-tumour01	case0238-blood	5.49269471602769E-05	0	IDC	LumA	HER2-/ER≥10%	wt	49	below	below	EPITAX		
case0239	female	case0239-tumour01	case0239-blood	0.000149307851460017	8.54691723379023E-05	IDC	Basal	TNBC	wt	43	below	below	DDP		
case0240	female	case0240-tumour01	case0240-blood	7.55058894593777E-05	0	IDC	LumA	HER2-/ER≥10%	wt	47	below	below	PETREMAC		
case0241	female	case0241-tumour01	case0241-blood	0.0000739535571660998	3.73692077727952E-05	IDC	Her2	HER2+	wt	43	below	below	PETREMAC		
case0242	female	case0242-tumour01	case0242-blood	0	0	IDC	LumB	HER2-/ER≥10%	wt	69	below	below	PETREMAC		
case0243	female	case0243-tumour01	case0243-blood	0.000255837191004185	0.000115583025111933	IDC	Basal	TNBC	wt	63	below	below	DDP		
case0244	female	case0244-tumour01	case0244-blood	5.3226879574185E-05	0	IDC		HER2+	wt	41	below	below	PETREMAC		
case0245	female	case0245-tumour01	case0245-blood	0.561288392873834	7.85021784354516E-05	Other	Basal	TNBC	wt	61	below	above	PETREMAC		
case0246	female	case0246-tumour01	case0246-blood	5.69881749536971E-05	0	IDC	Her2	HER2+	wt	28	below	below	EPITAX		
case0247	female	case0247-tumour01	case0247-blood	0	0	IDC	LumB	HER2-/ER≥10%	wt	51	below	below	PETREMAC		
case0248	female	case0248-tumour01	case0248-blood	2.11590952370877E-05	0	IDC	LumB	HER2-/ER≥10%	wt	57	below	below	EPITAX		
case0249	female	case0249-tumour01	case0249-blood	2.59194940514761E-05	2.1007079385753E-05	IDC	LumB	HER2-/ER≥10%	wt	60	below	below	DDP		
case0250	female	case0250-tumour01	case0250-blood	0.00199694584752731	0.00325043465114521	IDC	LumB	HER2-/ER≥10%	wt	73	above	below	PETREMAC	Inf	Inf
case0251	female	case0251-tumour01	case0251-blood	0.000206616906428369	0	Other	LumB	HER2+	wt	47	below	below	PETREMAC		
case0252	female	case0252-tumour01	case0252-blood	0	0	IDC	LumA	HER2-/ER≥10%	wt	69	below	below	PETREMAC		
case0253	female	case0253-tumour01	case0253-blood	0	2.04478069727022E-05	IDC	LumB	HER2-/ER≥10%	somatic	64	below	below	PETREMAC		
case0254	female	case0254-tumour01	case0254-blood	0.00146972369194591	0.000389372423270728	IDC	Her2	HER2+	wt	45	below	below	EPITAX		
case0255	female	case0255-tumour01	case0255-blood	0.000122754613527559	0	IDC	Her2	HER2-/ER≥10%	wt	58	below	below	PETREMAC		
case0256	female	case0256-tumour01	case0256-blood	2.0352505393414E-05	0	IDC	LumA	HER2-/ER≥10%	wt	44	below	below	EPITAX		
case0257	female	case0257-tumour01	case0257-blood	0.0001109241833207	0	IDC	Basal	HER2+	wt	41	below	below	EPITAX		
case0258	female	case0258-tumour01	case0258-blood	0.000114481969089869	0.000203219906518843	IDC	Basal	TNBC	somatic	59	below	below	EPITAX		
case0259	female	case0259-tumour01	case0259-blood	0	2.46895291706787E-05	IDC	LumB	HER2+	wt	38	below	below	DDP		
case0260	female	case0260-tumour01	case0260-blood	0	2.68312315535283E-05	ILC	Normal	HER2+	wt	50	below	below	PETREMAC		
case0261	female	case0261-tumour01	case0261-blood	0	0	Other	Basal	HER2-/ER≥10%	wt	41	below	below	EPITAX		
case0262	female	case0262-tumour01	case0262-blood	4.47397266402702E-05	0	IDC	Her2	HER2+	wt	56	below	below	PETREMAC		
case0263	female	case0263-tumour01	case0263-blood	0	0.000106984563655815	IDC	LumA	HER2-/ER≥10%	wt	49	below	below	PETREMAC		
case0264	female	case0264-tumour01	case0264-blood	8.26377985290473E-05	0	IDC	LumA	HER2-/ER≥10%	wt	58	below	below	PETREMAC		
case0265	female	case0265-tumour01	case0265-blood	0	0	Other	LumA	HER2-/ER≥10%	wt	48	below	below	PETREMAC		
case0266	female	case0266-tumour01	case0266-blood	0	2.48985384557926E-05	Other	LumA	HER2-/ER≥10%	wt	70	below	below	PETREMAC		
case0267	female	case0267-tumour01	case0267-blood	0	0	IDC	LumB	HER2-/ER≥10%	wt	57	below	below	PETREMAC		
case0268	female	case0268-tumour01	case0268-blood	0	2.2483530813679E-05	IDC	LumA	HER2-/ER≥10%	wt	48	below	below	DDP		
case0269	female	case0269-tumour01	case0269-blood	0	9.24221535902157E-05	IDC	LumA	HER2-/ER≥10%	germline	48	below	below	PETREMAC		
case0270	female	case0270-tumour01	case0270-blood	0.000121553453131014	0	IDC	Her2	HER2-/ER≥10%	wt	52	below	below	EPITAX		
case0271	female	case0271-tumour01	case0271-blood	7.92345938236634E-05	0	IDC	LumA	HER2-/ER≥10%	wt	48	below	below	PETREMAC		
case0272	female	case0272-tumour01	case0272-blood	2.935822911162E-05	0	IDC	Her2	HER2+	wt	49	below	below	PETREMAC		
case0273	female	case0273-tumour01	case0273-blood	0.000710836581121161	0.00111282621962164	IDC	LumA	HER2-/ER≥10%	wt	40	above	below	DDP		
case0274	female	case0274-tumour01	case0274-blood	0	0	IDC	Her2	HER2+	wt	51	below	below	PETREMAC		
case0275	female	case0275-tumour01	case0275-blood	0.000221975582685905	0.00133602355763987	ILC	LumA	HER2-/ER≥10%	wt	55	above	below	PETREMAC		
case0276	female	case0276-tumour01	case0276-blood	6.00072008641037E-05	9.92124421851308E-05	IDC	Basal	TNBC	wt	62	below	below	DDP		
case0277	female	case0277-tumour01	case0277-blood	0.000148734271350805	0	IDC	LumB	HER2+	wt	46	below	below	PETREMAC		
case0278	female	case0278-tumour01	case0278-blood	8.95175006713813E-05	0.000984064261684809	IDC	Basal	TNBC	wt	72	above	below	PETREMAC		
case0279	female	case0279-tumour01	case0279-blood	0.0037434350206727	0.000662847403058566	IDC	LumA	HER2-/ER≥10%	wt	48	below	below	PETREMAC		
case0280	female	case0280-tumour01	case0280-blood	5.20625444700901E-05	0	IDC	LumA	HER2-/ER≥10%	wt	47	below	below	EPITAX		
case0281	female	case0281-tumour01	case0281-blood	1.87423859057258E-05	5.4736035468951E-05	IDC	LumB	HER2-/ER≥10%	wt	57	below	below	PETREMAC		
case0282	female	case0282-tumour01	case0282-blood	3.87602908572226E-05	0.0002471251112063	IDC	Basal	HER2-/ER<10%	germline	64	below	below	EPITAX		
case0283	female	case0283-tumour01	case0283-blood	0.514100185528757	0.00768818582112154	IDC	Basal	HER2-/ER≥10%	somatic	49	above	above	DDP		
case0284	female	case0284-tumour01	case0284-blood	0	0	IDC	LumB	HER2-/ER≥10%	wt	66	below	below	PETREMAC		
case0285	female	case0285-tumour01	case0285-blood	0	0	IDC	LumB	HER2-/ER≥10%	wt	49	below	below	EPITAX		
case0286	female	case0286-tumour01	case0286-blood	0	0	IDC	Normal	HER2-/ER≥10%	wt	25	below	below	EPITAX		
case0287	female	case0287-tumour01	case0287-blood	0.00271536216142828	0	IDC	LumA	HER2+	wt	46	below	below	PETREMAC		
case0288	female	case0288-tumour01	case0288-blood	7.85175879396983E-05	0	ILC	LumA	HER2-/ER≥10%	wt	59	below	below	DDP		
case0289	female	case0289-tumour01	case0289-blood	0.000243799729603936	4.61573967228249E-05	IDC	Normal	HER2-/ER≥10%	wt	41	below	below	DDP		
case0290	female	case0290-tumour01	case0290-blood	0	0.000419256190194337	ILC	LumA	HER2-/ER≥10%	wt	61	below	below	PETREMAC		
case0291	female	case0291-tumour01	case0291-blood	0.000488179091986889	6.65134394099519E-05	IDC	LumA	TNBC	wt	41	below	below	PETREMAC		
case0292	female	case0292-tumour01	case0292-blood	0	0	IDC	LumA	HER2-/ER≥10%	wt	57	below	below	PETREMAC		
case0293	female	case0293-tumour01	case0293-blood	0	0	IDC	LumB	HER2-/ER≥10%	wt	47	below	below	PETREMAC		
case0294	female	case0294-tumour01	case0294-blood	0	0	IDC	LumB	HER2+	wt	52	below	below	DDP		
case0295	female	case0295-tumour01	case0295-blood	0	0	Other	LumA	HER2-/ER≥10%	wt	52	below	below	PETREMAC		
case0296	female	case0296-tumour01	case0296-blood	0.372429649298922	0	IDC	LumB	HER2-/ER≥10%	wt	37	below	above	PETREMAC		
case0297	female	case0297-tumour01	case0297-blood	0	0	ILC	LumA	HER2-/ER≥10%	wt	40	below	below	PETREMAC		
case0298	female	case0298-tumour01	case0298-blood	0.000113616997102766	0	IDC	LumA	HER2+	wt	43	below	below	PETREMAC		
case0299	female	case0299-tumour01	case0299-blood	0.0896105532916019	0.0118512830357714	IDC	Basal	TNBC	wt	45	above	above	PETREMAC		
case0300	female	case0300-tumour01	case0300-blood	2.68679975281442E-05	0	IDC	LumA	HER2+	wt	51	below	below	PETREMAC		
case0301	female	case0301-tumour01	case0301-blood	0.359715311199935	0.00418188376392083	Other	Basal	TNBC	wt	40	above	above	PETREMAC		
case0302	female	case0302-tumour01	case0302-blood	9.6408773198361E-05	2.62846628991983E-05	IDC	LumB	HER2+	wt	62	below	below	DDP		
case0303	female	case0303-tumour01	case0303-blood	2.25103547631911E-05	0	IDC	LumB	HER2-/ER≥10%	wt	50	below	below	PETREMAC		
case0304	female	case0304-tumour01	case0304-blood	0	2.11206623439711E-05	ILC	Normal	HER2-/ER≥10%	wt	58	below	below	DDP		
case0305	female	case0305-tumour01	case0305-blood	0	0	IDC	LumA	HER2-/ER≥10%	wt	68	below	below	PETREMAC		
case0306	female	case0306-tumour01	case0306-blood	2.49320601361291E-05	0.000113890027789167	IDC	LumA	HER2-/ER≥10%	wt	48	below	below	DDP		
case0307	female	case0307-tumour01	case0307-blood	0.000264226177608033	0	IDC	LumA	HER2-/ER≥10%	wt	65	below	below	PETREMAC		
case0308	female	case0308-tumour01	case0308-blood	0.000180007200288011	0	IDC	LumB	HER2-/ER≥10%	wt	52	below	below	PETREMAC		
case0309	female	case0309-tumour01	case0309-blood	0	0	Other	LumB	HER2-/ER≥10%	wt	41	below	below	PETREMAC		
case0310	female	case0310-tumour01	case0310-blood	0.000180261378999549	0.000111689552683341	IDC	Basal	TNBC	wt	57	below	below	DDP		
case0311	female	case0311-tumour01	case0311-blood	0	0	ILC	LumB	HER2+	wt	69	below	below	PETREMAC		
case0312	female	case0312-tumour01	case0312-blood	2.92491737108427E-05	0	IDC	Her2	HER2+	wt	58	below	below	PETREMAC		
case0313	female	case0313-tumour01	case0313-blood	6.35707701598804E-05	0	IDC	Normal	HER2-/ER≥10%	wt	54	below	below	PETREMAC		
case0314	female	case0314-tumour01	case0314-blood	0.000100351229302559	0	IDC	Her2	HER2+	wt	52	below	below	PETREMAC		
case0315	female	case0315-tumour01	case0315-blood	0	0	IDC	LumA	HER2-/ER≥10%	wt	64	below	below	PETREMAC		
case0316	female	case0316-tumour01	case0316-blood	6.69200706675947E-06	8.01998827847867E-05	IDC	LumB	TNBC	wt	58	below	below	EPITAX		
case0317	female	case0317-tumour01	case0317-blood	2.00662185211197E-05	0	IDC	Basal	HER2-/ER≥10%	wt	47	below	below	EPITAX		
case0318	female	case0318-tumour01	case0318-blood	2.0166575917075E-05	0.000220945647370747	ILC	LumA	HER2-/ER≥10%	wt	39	below	below	DDP		
case0319	female	case0319-tumour01	case0319-blood	2.21018897115703E-05	0	ILC	LumA	HER2-/ER≥10%	wt	72	below	below	PETREMAC		
case0320	female	case0320-tumour01	case0320-blood	0	2.53897323922206E-05	IDC	LumB	HER2-/ER≥10%	wt	51	below	below	DDP		
case0321	female	case0321-tumour01	case0321-blood	0.000561219717519409	0	IDC	LumA	HER2-/ER≥10%	wt	47	below	below	DDP		
case0322	female	case0322-tumour01	case0322-blood	0	0	ILC	LumB	HER2-/ER≥10%	wt	44	below	below	EPITAX		
case0323	female	case0323-tumour01	case0323-blood	3.37143049796028E-05	0	IDC	LumA	HER2-/ER≥10%	wt	50	below	below	PETREMAC		
case0324	female	case0324-tumour01	case0324-blood	0.507114462978787	0.00191173145312147	IDC	Basal	TNBC	wt	46	above	above	PETREMAC		
case0325	female	case0325-tumour01	case0325-blood	0.727931440341327	4.9126771634202E-05	IDC	Basal	TNBC	somatic	49	below	above	DDP		
case0326	female	case0326-tumour01	case0326-blood	0.000177043793552774	0.000159892552204918	IDC	Basal	HER2-/ER<10%	wt	49	below	below	EPITAX		
case0327	female	case0327-tumour01	case0327-blood	0.000200578813146509	0	IDC	Her2	HER2+	wt	44	below	below	PETREMAC		
case0328	female	case0328-tumour01	case0328-blood	3.27686207687518E-05	0	IDC	Her2	HER2+	wt	39	below	below	EPITAX		
case0329	female	case0329-tumour01	case0329-blood	0	7.71783591880839E-05	IDC	Her2	HER2+	wt	52	below	below	EPITAX		
case0330	female	case0330-tumour01	case0330-blood	4.54349258274836E-05	0	ILC	LumA	HER2-/ER≥10%	wt	53	below	below	EPITAX		
case0331	female	case0331-tumour01	case0331-blood	0	0	ILC	LumA	HER2-/ER≥10%	wt	51	below	below	PETREMAC		
case0332	female	case0332-tumour01	case0332-blood	2.71532529597046E-05	0	IDC	LumB	HER2-/ER≥10%	wt	48	below	below	PETREMAC		
case0333	female	case0333-tumour01	case0333-blood	0.000339743154175443	0	ILC	LumB	HER2-/ER≥10%	wt	59	below	below	DDP		
case0334	female	case0334-tumour01	case0334-blood	0.000169854265040595	0	Other	Basal	HER2+	wt	52	below	below	PETREMAC		
case0335	female	case0335-tumour01	case0335-blood	0.000441193544641821	0	ILC	LumB	HER2-/ER≥10%	wt	67	below	below	DDP		
case0336	female	case0336-tumour01	case0336-blood	0.000188151179472706	0	IDC	Her2	HER2+	wt	65	below	below	PETREMAC		
case0337	female	case0337-tumour01	case0337-blood	0.824497955883013	0	IDC	Basal	HER2+	wt	46	below	above	EPITAX		
case0338	female	case0338-tumour01	case0338-blood	0	0	IDC	LumA	HER2-/ER≥10%	wt	56	below	below	PETREMAC		
case0339	female	case0339-tumour01	case0339-blood	2.66056510402809E-05	0	IDC	Her2	HER2+	wt	66	below	below	PETREMAC		
case0340	female	case0340-tumour01	case0340-blood	2.88833689561551E-05	1.93147139490864E-05	IDC	LumB	HER2-/ER≥10%	wt	41	below	below	DDP		
case0341	female	case0341-tumour01	case0341-blood	0.000173095944609298	5.62610512779296E-05	IDC	Basal	TNBC	germline	28	below	below	PETREMAC		
case0342	female	case0342-tumour01	case0342-blood	0	8.09143319510469E-05	IDC	LumA	HER2-/ER≥10%	wt	52	below	below	EPITAX		
case0343	female	case0343-tumour01	case0343-blood	0.000110836073447371	0	IDC	LumA	HER2-/ER≥10%	wt	50	below	below	EPITAX		
case0344	female	case0344-tumour01	case0344-blood	0	0.000879176086410451	IDC	Her2	HER2-/ER≥10%	wt	53	above	below	PETREMAC		
case0345	female	case0345-tumour01	case0345-blood	0	0.00629568497995756	IDC	LumA	HER2-/ER≥10%	wt	29	above	below	EPITAX		
case0346	female	case0346-tumour01	case0346-blood	0.32375717534929	0.00659620527187062	IDC	Normal	HER2-/ER<10%	wt	62	above	above	PETREMAC	44.4916357537771	140.441012929128
case0347	female	case0347-tumour01	case0347-blood	0.788492331779525	0.0218119960945757	IDC	Her2	TNBC	wt	68	above	above	PETREMAC	0.013284303160577	0.0836007886482003
case0348	female	case0348-tumour01	case0348-blood	0.683454180952916	0.0175960183227625	Other	Basal	TNBC	wt	32	above	above	DDP	0.047210318059927	0.0415104752762155
case0349	female	case0349-tumour01	case0349-blood	0.00018503264930941	5.92525878567747E-05	IDC	Basal	TNBC	somatic	51	below	below	EPITAX		
case0350	female	case0350-tumour01	case0350-blood	0	0	IDC	LumA	HER2+	wt	48	below	below	PETREMAC		
case0351	female	case0351-tumour01	case0351-blood	0.000172989002841962	0	IDC	LumB	HER2-/ER≥10%	wt	64	below	below	EPITAX		
case0352	female	case0352-tumour01	case0352-blood	0.226921954970962	0.00435165265010757	Other	LumA	HER2-/ER≥10%	wt	43	above	above	PETREMAC		
case0353	female	case0353-tumour01	case0353-blood	0	0	IDC	Normal	HER2+	wt	46	below	below	PETREMAC		
case0354	female	case0354-tumour01	case0354-blood	6.30258721205056E-05	1.76199034429291E-05	IDC	LumB	HER2-/ER≥10%	wt	52	below	below	PETREMAC		
case0355	female	case0355-tumour01	case0355-blood	0.00446697352832643	0.00469437652811736	IDC	Her2	HER2+	wt	48	above	below	PETREMAC		
case0356	female	case0356-tumour01	case0356-blood	0	0	IDC	Her2	HER2+	wt	42	below	below	EPITAX		
case0357	female	case0357-tumour01	case0357-blood	1.68016398400484E-05	0	IDC	Her2	HER2+	wt	49	below	below	EPITAX		
case0358	female	case0358-tumour01	case0358-blood	2.84981476204047E-05	0	ILC	LumA	HER2-/ER≥10%	wt	52	below	below	PETREMAC		
case0359	female	case0359-tumour01	case0359-blood	0.000126310471138058	0	IDC	Basal	HER2+	wt	73	below	below	PETREMAC		
case0360	female	case0360-tumour01	case0360-blood	3.21336760925451E-05	0	ILC	LumA	HER2+	wt	49	below	below	PETREMAC		
case0361	female	case0361-tumour01	case0361-blood	0	9.78473581213304E-05	IDC	LumA	HER2-/ER≥10%	wt	39	below	below	DDP		
case0362	female	case0362-tumour01	case0362-blood	1.92074986074564E-05	0	IDC	Normal	HER2-/ER≥10%	wt	55	below	below	EPITAX		
case0363	female	case0363-tumour01	case0363-blood	0.290906673167705	0.000719332048811819	IDC	Basal	TNBC	wt	42	above	above	PETREMAC		
case0364	female	case0364-tumour01	case0364-blood	0	0	ILC	LumA	HER2-/ER≥10%	wt	53	below	below	PETREMAC		
case0365	female	case0365-tumour01	case0365-blood	4.48309871783377E-05	0	IDC	LumB	HER2-/ER≥10%	wt	55	below	below	EPITAX		
case0366	female	case0366-tumour01	case0366-blood	0.000244895460250406	0	IDC	Her2	HER2+	wt	46	below	below	PETREMAC		
case0367	female	case0367-tumour01	case0367-blood	0	0	IDC	LumA	HER2-/ER≥10%	wt	44	below	below	PETREMAC		
case0368	female	case0368-tumour01	case0368-blood	0	0	ILC	LumB	HER2-/ER≥10%	wt	61	below	below	PETREMAC		
case0369	female	case0369-tumour01	case0369-blood	0	1.59703590136707E-05	IDC	Her2	HER2+	wt	51	below	below	DDP		
case0370	female	case0370-tumour01	case0370-blood	2.55219233321423E-05	0	IDC	LumB	HER2-/ER≥10%	wt	70	below	below	EPITAX		
case0371	female	case0371-tumour01	case0371-blood	0	0	IDC	Her2	HER2+	wt	41	below	below	PETREMAC		
case0372	female	case0372-tumour01	case0372-blood	9.2416103506036E-05	0.000125793195985799	IDC	Basal	TNBC	wt	67	below	below	EPITAX		
case0373	female	case0373-tumour01	case0373-blood	0	0.00032047546905955	ILC	LumB	HER2-/ER≥10%	somatic	53	below	below	DDP		
case0374	female	case0374-tumour01	case0374-blood	0.00191856208820337	0.00542422663318963	IDC	LumB	HER2-/ER≥10%	wt	57	above	below	PETREMAC		
case0375	female	case0375-tumour01	case0375-blood	0.0028623599664413	0.000522569866119073	Other	Her2	TNBC	wt	45	below	below	PETREMAC		
case0376	female	case0376-tumour01	case0376-blood	1.9104021396504E-05	0	IDC	LumB	HER2-/ER≥10%	wt	49	below	below	DDP		
case0377	female	case0377-tumour01	case0377-blood	0	0	ILC	LumB	HER2-/ER≥10%	wt	71	below	below	PETREMAC		
case0378	female	case0378-tumour01	case0378-blood	0	0.000263452545610222	IDC	Normal	HER2-/ER≥10%	wt	39	below	below	PETREMAC		
case0379	female	case0379-tumour01	case0379-blood	8.26528250735611E-05	0	IDC	Basal	TNBC	wt	45	below	below	EPITAX		
case0380	female	case0380-tumour01	case0380-blood	2.97185651876727E-05	0	IDC	LumB	HER2-/ER≥10%	wt	59	below	below	PETREMAC		
case0381	female	case0381-tumour01	case0381-blood	0	5.06111293873523E-05	IDC	Normal	HER2+	wt	33	below	below	DDP		
case0382	female	case0382-tumour01	case0382-blood	3.30611300294244E-05	0	IDC		HER2-/ER≥10%	wt	49	below	below	PETREMAC		
case0383	female	case0383-tumour01	case0383-blood	0	0	IDC	Normal	HER2+	wt	65	below	below	PETREMAC		
case0384	female	case0384-tumour01	case0384-blood	6.98356534289309E-05	0.000151464663294054	ILC	Normal	TNBC	wt	56	below	below	PETREMAC		
case0385	female	case0385-tumour01	case0385-blood	0	0	IDC	Her2	HER2-/ER≥10%	wt	40	below	below	PETREMAC		
case0386	female	case0386-tumour01	case0386-blood	0.138242613128458	0.00328633909155325	IDC	Basal	HER2-/ER≥10%	wt	32	above	above	PETREMAC	296.781044176707	141.959981620865
case0387	female	case0387-tumour01	case0387-blood	0.556798240482932	0.000298476113619908	Other	Her2	TNBC	wt	44	below	above	DDP		
case0388	female	case0388-tumour01	case0388-blood	0.000132283881209074	0.000202501296008295	IDC	Basal	TNBC	wt	58	below	below	PETREMAC		
case0389	female	case0389-tumour01	case0389-blood	7.10311353143128E-05	0.000180812208440314	ILC	LumA	HER2-/ER≥10%	wt	58	below	below	DDP		
case0390	female	case0390-tumour01	case0390-blood	0.000344740410470915	2.22637812806127E-05	IDC	Her2	HER2+	wt	64	below	below	EPITAX		
case0391	female	case0391-tumour01	case0391-blood	2.42800951779731E-05	0	IDC	LumB	HER2-/ER≥10%	wt	69	below	below	PETREMAC		
case0392	female	case0392-tumour01	case0392-blood	2.18302479916172E-05	0	IDC	Her2	HER2+	wt	53	below	below	EPITAX		
case0393	female	case0393-tumour01	case0393-blood	0	0	Other	LumB	HER2-/ER≥10%	wt	48	below	below	PETREMAC		
case0394	female	case0394-tumour01	case0394-blood	0	0.000198864088327474	ILC	LumA	HER2-/ER≥10%	wt	41	below	below	PETREMAC		
case0395	female	case0395-tumour01	case0395-blood	6.94090972190088E-05	7.82044263705327E-05	IDC	Basal	TNBC	wt	65	below	below	DDP		
case0396	female	case0396-tumour01	case0396-blood	0	1.77920113868873E-05	IDC	LumB	HER2-/ER≥10%	wt	49	below	below	DDP		
case0397	female	case0397-tumour01	case0397-blood	0	0	IDC	Her2	HER2+	wt	29	below	below	EPITAX		
case0398	female	case0398-tumour01	case0398-blood	0	0	ILC	LumA	HER2-/ER≥10%	wt	52	below	below	PETREMAC		
case0399	female	case0399-tumour01	case0399-blood	0	0	IDC	Her2	HER2+	wt	61	below	below	EPITAX		
case0400	female	case0400-tumour01	case0400-blood	0	6.69120107059219E-05	IDC	LumB	HER2-/ER≥10%	wt	54	below	below	DDP		
case0401	female	case0401-tumour01	case0401-blood	3.94656352980642E-05	0	Other	LumA	HER2-/ER≥10%	somatic	63	below	below	EPITAX		
case0402	female	case0402-tumour01	case0402-blood	3.30229179050261E-05	0.00101809583237545	IDC	Her2	HER2+	wt	39	above	below	PETREMAC		
case0403	female	case0403-tumour01	case0403-blood	0.000230154412687785	0.000116505500723999	IDC	LumA	HER2-/ER≥10%	wt	46	below	below	DDP		
case0404	female	case0404-tumour01	case0404-blood	0	0	IDC	Her2	HER2+	wt	55	below	below	EPITAX		
case0405	female	case0405-tumour01	case0405-blood	0	2.5285089382791E-05	IDC	LumB	HER2+	wt	58	below	below	PETREMAC		
case0406	female	case0406-tumour01	case0406-blood	0.000358029940253754	0.000119878523096595	IDC	Basal	TNBC	wt	34	below	below	PETREMAC		
case0407	female	case0407-tumour01	case0407-blood	0.000153064348252005	0	IDC	Her2	HER2+	wt	42	below	below	PETREMAC		
case0408	female	case0408-tumour01	case0408-blood	0.000144985904148207	0	IDC	LumA	HER2-/ER≥10%	wt	60	below	below	PETREMAC		
